# Supplementary material for: Detection of Pol IV/RDR2-dependent transcripts at the genomic scale in Arabidopsis reveals features and regulation of siRNA biogenesis
Source: Genome Res. 2015 Feb;25(2):235–45. doi: 10.1101/gr.182238.114 (PMC4315297; doi:10.1101/gr.182238.114)
Supplement: Supplemental Material [file supp_gr.182238.114_Supp_Codes.zip]

Archive with 8 entries (8 files):
- count_Nu.pl
- count_AT.pl
- P4RNA_assembly.txt
- Spliced_reads.txt
- nucleosome_coor
- DNA_coor
- arabidopsis_whole_genome.fasta
- Read_me.txt
