# Supplementary material for: Detection of Pol IV/RDR2-dependent transcripts at the genomic scale in Arabidopsis reveals features and regulation of siRNA biogenesis
Source: Genome Res. 2015 Feb;25(2):235–45. doi: 10.1101/gr.182238.114 (PMC4315297; doi:10.1101/gr.182238.114)
Supplement: Supplemental Material [file supp_gr.182238.114_Supp_Codes.zip › DNA_coor]

Chr1	24752
Chr1	25524
Chr1	25825
Chr1	26543
Chr1	27099
Chr1	28890
Chr1	24752
Chr1	25524
Chr1	25825
Chr1	26543
Chr1	27099
Chr1	28890
Chr1	30902
Chr1	28500
Chr1	37023
Chr1	35730
Chr1	37023
Chr1	35730
Chr1	37569
Chr1	37023
Chr1	35730
Chr1	33379
Chr1	37569
Chr1	37023
Chr1	35730
Chr1	37023
Chr1	50419
Chr1	50419
Chr1	50419
Chr1	71942
Chr1	70115
Chr1	88898
Chr1	92270
Chr1	95987
Chr1	100031
Chr1	130372
Chr1	124211
Chr1	130372
Chr1	124211
Chr1	134289
Chr1	133303
Chr1	134289
Chr1	133303
Chr1	138597
Chr1	142424
Chr1	147153
Chr1	160079
Chr1	163934
Chr1	163934
Chr1	169037
Chr1	169806
Chr1	173251
Chr1	176141
Chr1	190596
Chr1	197501
Chr1	197501
Chr1	197974
Chr1	203760
Chr1	209395
Chr1	209950
Chr1	210385
Chr1	214229
Chr1	214697
Chr1	215317
Chr1	227079
Chr1	226849
Chr1	235845
Chr1	235845
Chr1	241539
Chr1	240057
Chr1	248191
Chr1	246411
Chr1	250669
Chr1	274384
Chr1	273863
Chr1	274384
Chr1	273863
Chr1	277232
Chr1	278615
Chr1	278887
Chr1	280180
Chr1	280889
Chr1	286452
Chr1	288882
Chr1	290170
Chr1	294210
Chr1	294210
Chr1	297532
Chr1	296362
Chr1	308397
Chr1	308148
Chr1	307889
Chr1	308400
Chr1	308148
Chr1	307889
Chr1	313567
Chr1	313215
Chr1	313567
Chr1	316539
Chr1	316539
Chr1	326332
Chr1	326594
Chr1	327663
Chr1	326332
Chr1	326594
Chr1	327663
Chr1	326332
Chr1	326594
Chr1	327663
Chr1	347891
Chr1	349550
Chr1	351412
Chr1	349550
Chr1	351412
Chr1	352126
Chr1	373606
Chr1	374272
Chr1	375528
Chr1	375808
Chr1	377391
Chr1	381150
Chr1	381405
Chr1	382373
Chr1	385432
Chr1	386133
Chr1	374272
Chr1	375528
Chr1	375808
Chr1	377391
Chr1	381150
Chr1	381405
Chr1	382373
Chr1	385432
Chr1	386133
Chr1	389410
Chr1	387277
Chr1	389410
Chr1	387278
Chr1	389410
Chr1	387281
Chr1	390037
Chr1	390037
Chr1	392576
Chr1	390037
Chr1	392576
Chr1	393966
Chr1	394228
Chr1	395761
Chr1	399182
Chr1	403771
Chr1	408408
Chr1	404757
Chr1	408408
Chr1	408408
Chr1	404757
Chr1	408408
Chr1	413080
Chr1	413367
Chr1	414424
Chr1	415742
Chr1	416962
Chr1	415742
Chr1	416962
Chr1	418987
Chr1	421191
Chr1	421735
Chr1	418987
Chr1	419297
Chr1	419675
Chr1	421191
Chr1	421735
Chr1	418987
Chr1	419297
Chr1	419675
Chr1	421191
Chr1	421720
Chr1	430414
Chr1	441136
Chr1	446030
Chr1	444846
Chr1	454622
Chr1	455242
Chr1	455688
Chr1	457211
Chr1	459503
Chr1	458732
Chr1	463421
Chr1	463123
Chr1	477000
Chr1	478790
Chr1	495050
Chr1	505845
Chr1	511765
Chr1	511765
Chr1	513843
Chr1	524662
Chr1	524917
Chr1	525224
Chr1	530403
Chr1	530681
Chr1	530980
Chr1	546062
Chr1	547463
Chr1	553050
Chr1	565784
Chr1	585500
Chr1	585500
Chr1	588329
Chr1	601812
Chr1	600065
Chr1	605919
Chr1	609280
Chr1	615277
Chr1	614989
Chr1	625373
Chr1	628246
Chr1	629580
Chr1	628246
Chr1	629580
Chr1	628246
Chr1	629580
Chr1	630505
Chr1	632128
Chr1	630505
Chr1	632128
Chr1	630505
Chr1	632128
Chr1	630505
Chr1	632128
Chr1	630505
Chr1	632128
Chr1	644350
Chr1	644350
Chr1	644350
Chr1	651711
Chr1	651320
Chr1	648911
Chr1	648102
Chr1	646777
Chr1	646126
Chr1	651711
Chr1	651320
Chr1	648911
Chr1	648102
Chr1	646777
Chr1	646126
Chr1	656827
Chr1	656317
Chr1	659556
Chr1	662042
Chr1	666872
Chr1	666872
Chr1	666872
Chr1	678289
Chr1	679821
Chr1	680559
Chr1	681111
Chr1	687115
Chr1	687115
Chr1	687115
Chr1	690399
Chr1	689985
Chr1	701478
Chr1	702276
Chr1	708304
Chr1	726710
Chr1	725236
Chr1	724890
Chr1	737874
Chr1	737233
Chr1	742502
Chr1	742502
Chr1	747858
Chr1	750118
Chr1	763013
Chr1	765025
Chr1	763013
Chr1	764699
Chr1	765025
Chr1	775122
Chr1	775122
Chr1	777872
Chr1	778153
Chr1	777872
Chr1	778153
Chr1	780602
Chr1	781081
Chr1	782948
Chr1	792754
Chr1	792222
Chr1	794022
Chr1	805167
Chr1	805458
Chr1	805860
Chr1	806196
Chr1	809409
Chr1	809911
Chr1	809409
Chr1	809911
Chr1	819897
Chr1	832753
Chr1	856056
Chr1	855405
Chr1	862042
Chr1	863860
Chr1	862042
Chr1	872445
Chr1	879932
Chr1	887725
Chr1	895030
Chr1	901486
Chr1	901891
Chr1	902170
Chr1	924093
Chr1	926160
Chr1	925551
Chr1	924996
Chr1	935570
Chr1	935882
Chr1	935570
Chr1	935882
Chr1	940453
Chr1	941062
Chr1	947123
Chr1	947123
Chr1	947123
Chr1	951528
Chr1	950582
Chr1	948429
Chr1	950582
Chr1	950582
Chr1	947799
Chr1	959428
Chr1	966446
Chr1	965124
Chr1	965124
Chr1	969908
Chr1	980987
Chr1	980185
Chr1	979891
Chr1	980185
Chr1	979891
Chr1	981563
Chr1	980987
Chr1	980185
Chr1	979891
Chr1	993400
Chr1	999504
Chr1	999504
Chr1	1002471
Chr1	1013179
Chr1	1014334
Chr1	1020982
Chr1	1020187
Chr1	1019906
Chr1	1019604
Chr1	1034886
Chr1	1034122
Chr1	1037531
Chr1	1038519
Chr1	1037531
Chr1	1038519
Chr1	1042954
Chr1	1052546
Chr1	1055478
Chr1	1055478
Chr1	1051312
Chr1	1052546
Chr1	1055478
Chr1	1057151
Chr1	1060957
Chr1	1070688
Chr1	1065935
Chr1	1065055
Chr1	1065935
Chr1	1065055
Chr1	1073649
Chr1	1073940
Chr1	1074225
Chr1	1077036
Chr1	1077036
Chr1	1091656
Chr1	1091926
Chr1	1092776
Chr1	1093825
Chr1	1094551
Chr1	1096946
Chr1	1098379
Chr1	1098718
Chr1	1107556
Chr1	1107268
Chr1	1109984
Chr1	1117575
Chr1	1118223
Chr1	1125518
Chr1	1127434
Chr1	1136934
Chr1	1146141
Chr1	1145497
Chr1	1144876
Chr1	1153718
Chr1	1150118
Chr1	1153718
Chr1	1150118
Chr1	1153718
Chr1	1150118
Chr1	1153718
Chr1	1150118
Chr1	1164670
Chr1	1183530
Chr1	1187260
Chr1	1187260
Chr1	1191225
Chr1	1190465
Chr1	1193143
Chr1	1198118
Chr1	1199459
Chr1	1200643
Chr1	1199459
Chr1	1200643
Chr1	1212222
Chr1	1218005
Chr1	1217948
Chr1	1224194
Chr1	1222174
Chr1	1226575
Chr1	1226575
Chr1	1235185
Chr1	1245292
Chr1	1254541
Chr1	1254220
Chr1	1252542
Chr1	1259358
Chr1	1259027
Chr1	1259358
Chr1	1259027
Chr1	1265823
Chr1	1266815
Chr1	1267076
Chr1	1269937
Chr1	1270572
Chr1	1286411
Chr1	1282741
Chr1	1301861
Chr1	1307680
Chr1	1314464
Chr1	1316254
Chr1	1319285
Chr1	1330147
Chr1	1326340
Chr1	1325855
Chr1	1333351
Chr1	1334760
Chr1	1337648
Chr1	1337344
Chr1	1347238
Chr1	1353224
Chr1	1353921
Chr1	1358174
Chr1	1359720
Chr1	1359720
Chr1	1375029
Chr1	1374248
Chr1	1373917
Chr1	1375029
Chr1	1374248
Chr1	1373917
Chr1	1383841
Chr1	1395145
Chr1	1393480
Chr1	1399570
Chr1	1401303
Chr1	1401303
Chr1	1399570
Chr1	1400976
Chr1	1401303
Chr1	1415197
Chr1	1414646
Chr1	1432292
Chr1	1441217
Chr1	1440446
Chr1	1465448
Chr1	1472603
Chr1	1490730
Chr1	1493029
Chr1	1493029
Chr1	1501425
Chr1	1498566
Chr1	1501425
Chr1	1498566
Chr1	1501425
Chr1	1504960
Chr1	1512495
Chr1	1515821
Chr1	1514590
Chr1	1514350
Chr1	1518570
Chr1	1515821
Chr1	1514590
Chr1	1514350
Chr1	1515821
Chr1	1514590
Chr1	1514350
Chr1	1518570
Chr1	1515821
Chr1	1514590
Chr1	1514350
Chr1	1521504
Chr1	1526682
Chr1	1530148
Chr1	1535975
Chr1	1539782
Chr1	1541912
Chr1	1551799
Chr1	1551212
Chr1	1550543
Chr1	1556658
Chr1	1556658
Chr1	1556658
Chr1	1563925
Chr1	1565152
Chr1	1566826
Chr1	1580030
Chr1	1580030
Chr1	1582671
Chr1	1587596
Chr1	1587596
Chr1	1586908
Chr1	1609316
Chr1	1607357
Chr1	1627828
Chr1	1629446
Chr1	1634604
Chr1	1633132
Chr1	1659256
Chr1	1658491
Chr1	1650982
Chr1	1649531
Chr1	1648227
Chr1	1659256
Chr1	1658491
Chr1	1655286
Chr1	1650982
Chr1	1649531
Chr1	1648227
Chr1	1669350
Chr1	1674890
Chr1	1679158
Chr1	1680121
Chr1	1680121
Chr1	1690602
Chr1	1690264
Chr1	1694620
Chr1	1694286
Chr1	1707011
Chr1	1711739
Chr1	1712071
Chr1	1712362
Chr1	1712638
Chr1	1716559
Chr1	1718672
Chr1	1718120
Chr1	1720923
Chr1	1736532
Chr1	1737287
Chr1	1733762
Chr1	1736532
Chr1	1737287
Chr1	1749682
Chr1	1751527
Chr1	1749682
Chr1	1751527
Chr1	1755563
Chr1	1756562
Chr1	1759115
Chr1	1755563
Chr1	1756562
Chr1	1759115
Chr1	1764367
Chr1	1770884
Chr1	1772309
Chr1	1772309
Chr1	1776357
Chr1	1776357
Chr1	1781087
Chr1	1781087
Chr1	1786856
Chr1	1786856
Chr1	1793423
Chr1	1795071
Chr1	1802942
Chr1	1802646
Chr1	1802357
Chr1	1802024
Chr1	1805667
Chr1	1805369
Chr1	1812833
Chr1	1809506
Chr1	1808736
Chr1	1812833
Chr1	1809506
Chr1	1808736
Chr1	1825916
Chr1	1832338
Chr1	1837428
Chr1	1852821
Chr1	1853615
Chr1	1853077
Chr1	1859980
Chr1	1859561
Chr1	1859980
Chr1	1859561
Chr1	1863544
Chr1	1889408
Chr1	1895762
Chr1	1894991
Chr1	1903486
Chr1	1903965
Chr1	1903486
Chr1	1903965
Chr1	1906963
Chr1	1912156
Chr1	1915956
Chr1	1923570
Chr1	1927737
Chr1	1930523
Chr1	1946788
Chr1	1968226
Chr1	1971083
Chr1	1972388
Chr1	1971083
Chr1	1972388
Chr1	1978762
Chr1	1985689
Chr1	1987105
Chr1	1988525
Chr1	1989220
Chr1	1989502
Chr1	1992333
Chr1	1992707
Chr1	1992053
Chr1	2010017
Chr1	2010559
Chr1	2023050
Chr1	2022453
Chr1	2030003
Chr1	2030003
Chr1	2038723
Chr1	2040433
Chr1	2048297
Chr1	2048297
Chr1	2067150
Chr1	2066132
Chr1	2065833
Chr1	2064119
Chr1	2063760
Chr1	2062603
Chr1	2062196
Chr1	2061528
Chr1	2060872
Chr1	2073968
Chr1	2074247
Chr1	2074722
Chr1	2073701
Chr1	2073968
Chr1	2074247
Chr1	2074722
Chr1	2089213
Chr1	2095485
Chr1	2113918
Chr1	2113237
Chr1	2113918
Chr1	2113237
Chr1	2113918
Chr1	2113237
Chr1	2118485
Chr1	2116512
Chr1	2116193
Chr1	2122437
Chr1	2132479
Chr1	2136415
Chr1	2136415
Chr1	2153750
Chr1	2154274
Chr1	2153750
Chr1	2154274
Chr1	2153750
Chr1	2154274
Chr1	2162171
Chr1	2165517
Chr1	2167965
Chr1	2169341
Chr1	2169662
Chr1	2182811
Chr1	2182516
Chr1	2184759
Chr1	2200330
Chr1	2205179
Chr1	2206339
Chr1	2210607
Chr1	2215223
Chr1	2219260
Chr1	2218669
Chr1	2217936
Chr1	2217499
Chr1	2221206
Chr1	2232676
Chr1	2232189
Chr1	2243968
Chr1	2254822
Chr1	2262691
Chr1	2261740
Chr1	2267655
Chr1	2265858
Chr1	2276241
Chr1	2279466
Chr1	2279466
Chr1	2287300
Chr1	2287011
Chr1	2287300
Chr1	2287011
Chr1	2288849
Chr1	2288500
Chr1	2291663
Chr1	2299090
Chr1	2301375
Chr1	2305826
Chr1	2308284
Chr1	2318433
Chr1	2323904
Chr1	2323229
Chr1	2329784
Chr1	2330429
Chr1	2333168
Chr1	2333505
Chr1	2344063
Chr1	2346630
Chr1	2355796
Chr1	2366005
Chr1	2361617
Chr1	2360841
Chr1	2366005
Chr1	2361617
Chr1	2360841
Chr1	2368837
Chr1	2368837
Chr1	2370968
Chr1	2378678
Chr1	2382404
Chr1	2382840
Chr1	2383347
Chr1	2382404
Chr1	2382840
Chr1	2383347
Chr1	2402081
Chr1	2402081
Chr1	2419677
Chr1	2422508
Chr1	2425169
Chr1	2425432
Chr1	2424064
Chr1	2425169
Chr1	2425432
Chr1	2425169
Chr1	2425432
Chr1	2431105
Chr1	2430818
Chr1	2431105
Chr1	2430818
Chr1	2435570
Chr1	2435570
Chr1	2434438
Chr1	2437330
Chr1	2438211
Chr1	2438211
Chr1	2438211
Chr1	2438211
Chr1	2438211
Chr1	2437330
Chr1	2438211
Chr1	2438211
Chr1	2438211
Chr1	2442622
Chr1	2466818
Chr1	2468452
Chr1	2468452
Chr1	2468452
Chr1	2470690
Chr1	2470232
Chr1	2479590
Chr1	2484887
Chr1	2487858
Chr1	2492419
Chr1	2508109
Chr1	2503160
Chr1	2502871
Chr1	2502578
Chr1	2508109
Chr1	2503160
Chr1	2502871
Chr1	2502578
Chr1	2513254
Chr1	2512889
Chr1	2511647
Chr1	2518154
Chr1	2535370
Chr1	2542124
Chr1	2542124
Chr1	2545909
Chr1	2568512
Chr1	2571265
Chr1	2578865
Chr1	2583124
Chr1	2582370
Chr1	2581788
Chr1	2583124
Chr1	2582370
Chr1	2581788
Chr1	2581510
Chr1	2586289
Chr1	2584203
Chr1	2592665
Chr1	2594993
Chr1	2597308
Chr1	2599010
Chr1	2600749
Chr1	2601605
Chr1	2602097
Chr1	2605601
Chr1	2606683
Chr1	2619115
Chr1	2619406
Chr1	2619115
Chr1	2619397
Chr1	2625603
Chr1	2623228
Chr1	2623228
Chr1	2625603
Chr1	2623228
Chr1	2631857
Chr1	2636648
Chr1	2642420
Chr1	2652966
Chr1	2653819
Chr1	2654207
Chr1	2654716
Chr1	2655393
Chr1	2653819
Chr1	2654207
Chr1	2654716
Chr1	2655393
Chr1	2663027
Chr1	2670607
Chr1	2667825
Chr1	2670607
Chr1	2667839
Chr1	2671689
Chr1	2670607
Chr1	2667798
Chr1	2687704
Chr1	2691957
Chr1	2697015
Chr1	2699194
Chr1	2700734
Chr1	2703336
Chr1	2704080
Chr1	2705537
Chr1	2706106
Chr1	2706924
Chr1	2713547
Chr1	2713547
Chr1	2713096
Chr1	2713547
Chr1	2713096
Chr1	2713547
Chr1	2716190
Chr1	2725503
Chr1	2728855
Chr1	2729475
Chr1	2731933
Chr1	2732240
Chr1	2725503
Chr1	2728855
Chr1	2731933
Chr1	2732240
Chr1	2725503
Chr1	2728855
Chr1	2731933
Chr1	2732240
Chr1	2725503
Chr1	2728855
Chr1	2731933
Chr1	2732240
Chr1	2738949
Chr1	2742635
Chr1	2738949
Chr1	2742635
Chr1	2746729
Chr1	2744614
Chr1	2743761
Chr1	2744614
Chr1	2743761
Chr1	2744614
Chr1	2743761
Chr1	2744614
Chr1	2743761
Chr1	2744614
Chr1	2743761
Chr1	2751079
Chr1	2753477
Chr1	2759572
Chr1	2758531
Chr1	2759572
Chr1	2758531
Chr1	2769056
Chr1	2772044
Chr1	2772697
Chr1	2772044
Chr1	2778737
Chr1	2782973
Chr1	2783948
Chr1	2784240
Chr1	2785128
Chr1	2786659
Chr1	2802388
Chr1	2803876
Chr1	2802388
Chr1	2803876
Chr1	2802388
Chr1	2803876
Chr1	2817424
Chr1	2820197
Chr1	2822833
Chr1	2822833
Chr1	2837386
Chr1	2836861
Chr1	2837386
Chr1	2836861
Chr1	2843746
Chr1	2870014
Chr1	2884031
Chr1	2885351
Chr1	2893415
Chr1	2893751
Chr1	2898448
Chr1	2897840
Chr1	2897557
Chr1	2897266
Chr1	2896146
Chr1	2903243
Chr1	2901266
Chr1	2931069
Chr1	2929844
Chr1	2931069
Chr1	2929844
Chr1	2936386
Chr1	2936386
Chr1	2939142
Chr1	2938024
Chr1	2937734
Chr1	2936528
Chr1	2939926
Chr1	2945732
Chr1	2945732
Chr1	2955484
Chr1	2954600
Chr1	2954290
Chr1	2953530
Chr1	2955484
Chr1	2954600
Chr1	2954290
Chr1	2953530
Chr1	2961592
Chr1	2959303
Chr1	2957371
Chr1	2976562
Chr1	2975562
Chr1	2981778
Chr1	2980605
Chr1	2979520
Chr1	2995893
Chr1	2995893
Chr1	2995893
Chr1	2999755
Chr1	3002641
Chr1	3001926
Chr1	3005073
Chr1	3005073
Chr1	3014886
Chr1	3014225
Chr1	3017045
Chr1	3032117
Chr1	3041614
Chr1	3041175
Chr1	3040113
Chr1	3039247
Chr1	3038971
Chr1	3041175
Chr1	3040113
Chr1	3039247
Chr1	3038971
Chr1	3038631
Chr1	3039132
Chr1	3041996
Chr1	3042490
Chr1	3047718
Chr1	3046185
Chr1	3045684
Chr1	3056761
Chr1	3059300
Chr1	3059807
Chr1	3064705
Chr1	3064956
Chr1	3064956
Chr1	3066753
Chr1	3067341
Chr1	3067617
Chr1	3067617
Chr1	3066753
Chr1	3067341
Chr1	3067617
Chr1	3069629
Chr1	3069953
Chr1	3070674
Chr1	3076602
Chr1	3092089
Chr1	3093839
Chr1	3100147
Chr1	3100147
Chr1	3099032
Chr1	3105485
Chr1	3111127
Chr1	3121171
Chr1	3130874
Chr1	3130874
Chr1	3141294
Chr1	3141294
Chr1	3153010
Chr1	3152674
Chr1	3150772
Chr1	3152674
Chr1	3150772
Chr1	3161522
Chr1	3160582
Chr1	3167654
Chr1	3166224
Chr1	3172108
Chr1	3182478
Chr1	3199381
Chr1	3199381
Chr1	3202709
Chr1	3205741
Chr1	3207820
Chr1	3210569
Chr1	3216188
Chr1	3214237
Chr1	3221966
Chr1	3232883
Chr1	3246560
Chr1	3258865
Chr1	3258354
Chr1	3257086
Chr1	3258865
Chr1	3258354
Chr1	3257086
Chr1	3262265
Chr1	3267187
Chr1	3267881
Chr1	3275254
Chr1	3281440
Chr1	3285166
Chr1	3285425
Chr1	3285166
Chr1	3285425
Chr1	3285425
Chr1	3288087
Chr1	3288602
Chr1	3288861
Chr1	3288602
Chr1	3288861
Chr1	3288602
Chr1	3288861
Chr1	3294130
Chr1	3293270
Chr1	3290976
Chr1	3300271
Chr1	3297756
Chr1	3305219
Chr1	3304039
Chr1	3317799
Chr1	3341399
Chr1	3339047
Chr1	3345430
Chr1	3344923
Chr1	3360325
Chr1	3376553
Chr1	3382683
Chr1	3382025
Chr1	3381601
Chr1	3385183
Chr1	3410425
Chr1	3408415
Chr1	3410425
Chr1	3408415
Chr1	3417238
Chr1	3426547
Chr1	3428953
Chr1	3432779
Chr1	3433947
Chr1	3454113
Chr1	3454568
Chr1	3457424
Chr1	3457960
Chr1	3460690
Chr1	3461635
Chr1	3462395
Chr1	3467701
Chr1	3469636
Chr1	3477188
Chr1	3476424
Chr1	3480157
Chr1	3494967
Chr1	3499259
Chr1	3499264
Chr1	3501145
Chr1	3503724
Chr1	3503704
Chr1	3503704
Chr1	3507032
Chr1	3508137
Chr1	3508416
Chr1	3516550
Chr1	3516140
Chr1	3525210
Chr1	3532428
Chr1	3533523
Chr1	3533523
Chr1	3532455
Chr1	3533523
Chr1	3532473
Chr1	3533523
Chr1	3535387
Chr1	3536131
Chr1	3536131
Chr1	3535383
Chr1	3536131
Chr1	3536131
Chr1	3542745
Chr1	3542337
Chr1	3538470
Chr1	3559781
Chr1	3559781
Chr1	3562346
Chr1	3563680
Chr1	3566158
Chr1	3568316
Chr1	3568324
Chr1	3572879
Chr1	3577327
Chr1	3585724
Chr1	3584348
Chr1	3583812
Chr1	3581907
Chr1	3599677
Chr1	3599962
Chr1	3604789
Chr1	3606501
Chr1	3610290
Chr1	3623565
Chr1	3620358
Chr1	3619189
Chr1	3625169
Chr1	3624877
Chr1	3624334
Chr1	3624035
Chr1	3627997
Chr1	3629098
Chr1	3629845
Chr1	3633502
Chr1	3643196
Chr1	3653168
Chr1	3659209
Chr1	3660325
Chr1	3666919
Chr1	3670980
Chr1	3675784
Chr1	3675048
Chr1	3672922
Chr1	3690915
Chr1	3708585
Chr1	3705181
Chr1	3704131
Chr1	3708585
Chr1	3705181
Chr1	3704131
Chr1	3717150
Chr1	3717150
Chr1	3734427
Chr1	3736812
Chr1	3752571
Chr1	3752115
Chr1	3768088
Chr1	3786798
Chr1	3786798
Chr1	3786798
Chr1	3788706
Chr1	3788410
Chr1	3788070
Chr1	3788706
Chr1	3788410
Chr1	3788070
Chr1	3788410
Chr1	3788070
Chr1	3788410
Chr1	3788070
Chr1	3795955
Chr1	3796218
Chr1	3796511
Chr1	3799336
Chr1	3799586
Chr1	3799880
Chr1	3801829
Chr1	3801829
Chr1	3801400
Chr1	3807128
Chr1	3811985
Chr1	3812259
Chr1	3812568
Chr1	3811979
Chr1	3812259
Chr1	3812568
Chr1	3815387
Chr1	3815072
Chr1	3814737
Chr1	3819000
Chr1	3818705
Chr1	3818363
Chr1	3839422
Chr1	3839422
Chr1	3839422
Chr1	3843391
Chr1	3857005
Chr1	3860378
Chr1	3865256
Chr1	3865256
Chr1	3871018
Chr1	3871342
Chr1	3879508
Chr1	3906862
Chr1	3922382
Chr1	3923184
Chr1	3929096
Chr1	3938501
Chr1	3941103
Chr1	3953739
Chr1	3954436
Chr1	3955307
Chr1	3955811
Chr1	3953739
Chr1	3954436
Chr1	3955307
Chr1	3955811
Chr1	3958458
Chr1	3967476
Chr1	3968347
Chr1	3967483
Chr1	3968347
Chr1	3970556
Chr1	3983541
Chr1	3983541
Chr1	3991040
Chr1	3996599
Chr1	3996599
Chr1	3996599
Chr1	3996599
Chr1	3996599
Chr1	3995905
Chr1	3996599
Chr1	3999199
Chr1	4001280
Chr1	4005348
Chr1	4005348
Chr1	4005348
Chr1	4009270
Chr1	4008725
Chr1	4008412
Chr1	4011474
Chr1	4023667
Chr1	4034587
Chr1	4040266
Chr1	4045619
Chr1	4051245
Chr1	4056207
Chr1	4056562
Chr1	4079924
Chr1	4079364
Chr1	4105233
Chr1	4105641
Chr1	4120075
Chr1	4122674
Chr1	4122674
Chr1	4125158
Chr1	4127093
Chr1	4139341
Chr1	4150079
Chr1	4150079
Chr1	4158119
Chr1	4159265
Chr1	4159565
Chr1	4159265
Chr1	4159570
Chr1	4164327
Chr1	4173737
Chr1	4197518
Chr1	4203175
Chr1	4205257
Chr1	4220968
Chr1	4236345
Chr1	4236345
Chr1	4242808
Chr1	4244954
Chr1	4245293
Chr1	4246109
Chr1	4251336
Chr1	4251640
Chr1	4255566
Chr1	4255926
Chr1	4267617
Chr1	4268375
Chr1	4267617
Chr1	4267617
Chr1	4276519
Chr1	4280672
Chr1	4287972
Chr1	4304870
Chr1	4306059
Chr1	4307578
Chr1	4307817
Chr1	4312762
Chr1	4318810
Chr1	4318309
Chr1	4322725
Chr1	4334615
Chr1	4336722
Chr1	4334615
Chr1	4336722
Chr1	4351064
Chr1	4362884
Chr1	4371083
Chr1	4375515
Chr1	4385724
Chr1	4386019
Chr1	4404818
Chr1	4400176
Chr1	4399548
Chr1	4412887
Chr1	4421658
Chr1	4446329
Chr1	4445620
Chr1	4445222
Chr1	4498881
Chr1	4502079
Chr1	4502079
Chr1	4510610
Chr1	4510280
Chr1	4509995
Chr1	4516150
Chr1	4517299
Chr1	4516150
Chr1	4544953
Chr1	4545531
Chr1	4544956
Chr1	4545531
Chr1	4556892
Chr1	4557753
Chr1	4562885
Chr1	4564507
Chr1	4564507
Chr1	4564507
Chr1	4569040
Chr1	4574535
Chr1	4574535
Chr1	4588374
Chr1	4589663
Chr1	4613286
Chr1	4613286
Chr1	4624171
Chr1	4625857
Chr1	4628956
Chr1	4634922
Chr1	4644242
Chr1	4646628
Chr1	4645926
Chr1	4646628
Chr1	4645926
Chr1	4645390
Chr1	4645123
Chr1	4646628
Chr1	4645926
Chr1	4645390
Chr1	4645123
Chr1	4661838
Chr1	4662971
Chr1	4664822
Chr1	4664822
Chr1	4679596
Chr1	4681883
Chr1	4692319
Chr1	4692616
Chr1	4695428
Chr1	4710513
Chr1	4716923
Chr1	4716404
Chr1	4719181
Chr1	4720243
Chr1	4723966
Chr1	4723966
Chr1	4728748
Chr1	4729692
Chr1	4744900
Chr1	4746679
Chr1	4744900
Chr1	4743669
Chr1	4743308
Chr1	4746679
Chr1	4744900
Chr1	4743669
Chr1	4746679
Chr1	4744900
Chr1	4743669
Chr1	4743309
Chr1	4748873
Chr1	4759560
Chr1	4773576
Chr1	4780166
Chr1	4788463
Chr1	4801289
Chr1	4804252
Chr1	4806520
Chr1	4813572
Chr1	4840534
Chr1	4843597
Chr1	4843597
Chr1	4843597
Chr1	4857261
Chr1	4858955
Chr1	4858642
Chr1	4863070
Chr1	4863545
Chr1	4866856
Chr1	4867347
Chr1	4866856
Chr1	4867347
Chr1	4866856
Chr1	4867347
Chr1	4866856
Chr1	4867347
Chr1	4870307
Chr1	4870783
Chr1	4884112
Chr1	4884112
Chr1	4886606
Chr1	4888549
Chr1	4907953
Chr1	4908292
Chr1	4912926
Chr1	4920359
Chr1	4920085
Chr1	4920359
Chr1	4920085
Chr1	4920359
Chr1	4920085
Chr1	4926127
Chr1	4950455
Chr1	4963066
Chr1	4975099
Chr1	4979028
Chr1	4979326
Chr1	4981785
Chr1	4982492
Chr1	4985428
Chr1	4985428
Chr1	4989563
Chr1	4990042
Chr1	4990042
Chr1	4998816
Chr1	5014352
Chr1	5013288
Chr1	5011251
Chr1	5010917
Chr1	5020327
Chr1	5030719
Chr1	5036220
Chr1	5034145
Chr1	5033226
Chr1	5033226
Chr1	5037612
Chr1	5042323
Chr1	5054386
Chr1	5053710
Chr1	5054386
Chr1	5053710
Chr1	5064972
Chr1	5067782
Chr1	5073986
Chr1	5079936
Chr1	5079936
Chr1	5088022
Chr1	5088022
Chr1	5092118
Chr1	5092614
Chr1	5092888
Chr1	5099572
Chr1	5101020
Chr1	5106722
Chr1	5106722
Chr1	5109531
Chr1	5108615
Chr1	5114402
Chr1	5114125
Chr1	5112542
Chr1	5114402
Chr1	5114125
Chr1	5112542
Chr1	5122776
Chr1	5120115
Chr1	5118643
Chr1	5117564
Chr1	5128790
Chr1	5132989
Chr1	5143482
Chr1	5141172
Chr1	5152849
Chr1	5155326
Chr1	5155374
Chr1	5163606
Chr1	5163269
Chr1	5162329
Chr1	5166550
Chr1	5168033
Chr1	5168033
Chr1	5175100
Chr1	5173097
Chr1	5175100
Chr1	5178177
Chr1	5184963
Chr1	5184591
Chr1	5187626
Chr1	5188073
Chr1	5188923
Chr1	5199568
Chr1	5199568
Chr1	5210245
Chr1	5213989
Chr1	5214357
Chr1	5214652
Chr1	5216798
Chr1	5217170
Chr1	5221996
Chr1	5222411
Chr1	5225766
Chr1	5226186
Chr1	5226487
Chr1	5226487
Chr1	5228651
Chr1	5244534
Chr1	5244534
Chr1	5244534
Chr1	5248664
Chr1	5253549
Chr1	5253546
Chr1	5263968
Chr1	5263688
Chr1	5259707
Chr1	5279703
Chr1	5279703
Chr1	5290937
Chr1	5295827
Chr1	5306419
Chr1	5306419
Chr1	5313258
Chr1	5312679
Chr1	5311775
Chr1	5315507
Chr1	5316766
Chr1	5321348
Chr1	5321076
Chr1	5334431
Chr1	5332949
Chr1	5332684
Chr1	5371466
Chr1	5381170
Chr1	5409200
Chr1	5408903
Chr1	5411493
Chr1	5412013
Chr1	5420000
Chr1	5419237
Chr1	5417885
Chr1	5416353
Chr1	5415677
Chr1	5420837
Chr1	5420000
Chr1	5419237
Chr1	5417885
Chr1	5416353
Chr1	5415677
Chr1	5420000
Chr1	5419237
Chr1	5417885
Chr1	5416353
Chr1	5415677
Chr1	5420000
Chr1	5419237
Chr1	5417885
Chr1	5416353
Chr1	5415677
Chr1	5431006
Chr1	5438299
Chr1	5453245
Chr1	5459561
Chr1	5460477
Chr1	5466933
Chr1	5468073
Chr1	5471519
Chr1	5473565
Chr1	5474095
Chr1	5474414
Chr1	5474899
Chr1	5478754
Chr1	5479792
Chr1	5478754
Chr1	5479792
Chr1	5483588
Chr1	5483198
Chr1	5490075
Chr1	5492939
Chr1	5494533
Chr1	5497527
Chr1	5497527
Chr1	5498165
Chr1	5498602
Chr1	5499192
Chr1	5500685
Chr1	5498165
Chr1	5498602
Chr1	5499192
Chr1	5500685
Chr1	5501736
Chr1	5501762
Chr1	5504735
Chr1	5508543
Chr1	5512904
Chr1	5512904
Chr1	5514909
Chr1	5533434
Chr1	5540863
Chr1	5541163
Chr1	5541675
Chr1	5540860
Chr1	5541163
Chr1	5541675
Chr1	5543152
Chr1	5544484
Chr1	5549746
Chr1	5551886
Chr1	5551591
Chr1	5554110
Chr1	5553812
Chr1	5556634
Chr1	5556126
Chr1	5555825
Chr1	5556634
Chr1	5556126
Chr1	5555825
Chr1	5556634
Chr1	5556126
Chr1	5555825
Chr1	5556989
Chr1	5569180
Chr1	5573362
Chr1	5571873
Chr1	5570753
Chr1	5574310
Chr1	5579925
Chr1	5582614
Chr1	5590431
Chr1	5587812
Chr1	5590431
Chr1	5587790
Chr1	5592171
Chr1	5592801
Chr1	5617811
Chr1	5618436
Chr1	5622469
Chr1	5621871
Chr1	5621871
Chr1	5621871
Chr1	5622469
Chr1	5621871
Chr1	5650280
Chr1	5652657
Chr1	5664358
Chr1	5669493
Chr1	5669779
Chr1	5669493
Chr1	5669779
Chr1	5669493
Chr1	5669779
Chr1	5669493
Chr1	5669779
Chr1	5671421
Chr1	5670577
Chr1	5671421
Chr1	5670577
Chr1	5674362
Chr1	5677154
Chr1	5677154
Chr1	5677154
Chr1	5686603
Chr1	5687943
Chr1	5689612
Chr1	5689973
Chr1	5697324
Chr1	5698227
Chr1	5708811
Chr1	5719217
Chr1	5721229
Chr1	5719217
Chr1	5721229
Chr1	5721668
Chr1	5723824
Chr1	5724139
Chr1	5731658
Chr1	5734234
Chr1	5734949
Chr1	5738045
Chr1	5743471
Chr1	5743126
Chr1	5741888
Chr1	5741310
Chr1	5739697
Chr1	5752391
Chr1	5751991
Chr1	5746798
Chr1	5758855
Chr1	5769686
Chr1	5769686
Chr1	5772027
Chr1	5771245
Chr1	5778062
Chr1	5778292
Chr1	5778292
Chr1	5780961
Chr1	5779665
Chr1	5803656
Chr1	5809615
Chr1	5814781
Chr1	5825483
Chr1	5825761
Chr1	5826571
Chr1	5828038
Chr1	5825483
Chr1	5825761
Chr1	5826571
Chr1	5828038
Chr1	5834295
Chr1	5848603
Chr1	5846592
Chr1	5848603
Chr1	5846592
Chr1	5854865
Chr1	5858248
Chr1	5862038
Chr1	5867265
Chr1	5868534
Chr1	5868845
Chr1	5869121
Chr1	5868534
Chr1	5868845
Chr1	5869153
Chr1	5888792
Chr1	5889669
Chr1	5894848
Chr1	5900482
Chr1	5905065
Chr1	5905343
Chr1	5907076
Chr1	5908009
Chr1	5908277
Chr1	5916015
Chr1	5921218
Chr1	5924972
Chr1	5925681
Chr1	5929909
Chr1	5931257
Chr1	5934694
Chr1	5935261
Chr1	5935838
Chr1	5937849
Chr1	5944289
Chr1	5946764
Chr1	5947582
Chr1	5951272
Chr1	5952208
Chr1	5952208
Chr1	5961020
Chr1	5969263
Chr1	5969263
Chr1	5978498
Chr1	5979571
Chr1	5983808
Chr1	5986447
Chr1	5984353
Chr1	5986447
Chr1	5995213
Chr1	5993654
Chr1	5995213
Chr1	5997180
Chr1	5997180
Chr1	5999777
Chr1	5999777
Chr1	6004329
Chr1	6005262
Chr1	6005776
Chr1	6004329
Chr1	6005262
Chr1	6005776
Chr1	6008070
Chr1	6007426
Chr1	6021524
Chr1	6022257
Chr1	6026293
Chr1	6031479
Chr1	6033307
Chr1	6043708
Chr1	6044778
Chr1	6045145
Chr1	6045899
Chr1	6047170
Chr1	6047663
Chr1	6068902
Chr1	6067906
Chr1	6071781
Chr1	6072253
Chr1	6077487
Chr1	6078021
Chr1	6079037
Chr1	6081497
Chr1	6077487
Chr1	6078021
Chr1	6079037
Chr1	6081497
Chr1	6085602
Chr1	6082755
Chr1	6091829
Chr1	6091309
Chr1	6091309
Chr1	6096213
Chr1	6096216
Chr1	6110555
Chr1	6125356
Chr1	6128823
Chr1	6132515
Chr1	6137203
Chr1	6136883
Chr1	6143858
Chr1	6144533
Chr1	6151349
Chr1	6151030
Chr1	6150708
Chr1	6155575
Chr1	6155575
Chr1	6164445
Chr1	6163431
Chr1	6163171
Chr1	6173044
Chr1	6183607
Chr1	6181696
Chr1	6180896
Chr1	6207618
Chr1	6210030
Chr1	6212650
Chr1	6220648
Chr1	6224974
Chr1	6224974
Chr1	6238093
Chr1	6244818
Chr1	6244818
Chr1	6244818
Chr1	6253451
Chr1	6256761
Chr1	6257695
Chr1	6261272
Chr1	6266439
Chr1	6277948
Chr1	6280603
Chr1	6293677
Chr1	6290744
Chr1	6287911
Chr1	6286299
Chr1	6284335
Chr1	6293677
Chr1	6290744
Chr1	6287911
Chr1	6286299
Chr1	6284335
Chr1	6293677
Chr1	6290744
Chr1	6287911
Chr1	6286738
Chr1	6286299
Chr1	6284335
Chr1	6301200
Chr1	6304360
Chr1	6304916
Chr1	6307810
Chr1	6313704
Chr1	6311483
Chr1	6322005
Chr1	6326366
Chr1	6338752
Chr1	6343330
Chr1	6343666
Chr1	6353292
Chr1	6357402
Chr1	6359942
Chr1	6357402
Chr1	6368218
Chr1	6370150
Chr1	6377706
Chr1	6381503
Chr1	6385803
Chr1	6408080
Chr1	6410033
Chr1	6418023
Chr1	6420362
Chr1	6419779
Chr1	6421117
Chr1	6422883
Chr1	6423329
Chr1	6421300
Chr1	6422883
Chr1	6423329
Chr1	6422883
Chr1	6423329
Chr1	6421117
Chr1	6422883
Chr1	6423329
Chr1	6429126
Chr1	6437531
Chr1	6442102
Chr1	6437531
Chr1	6442102
Chr1	6442102
Chr1	6442102
Chr1	6460896
Chr1	6461994
Chr1	6460899
Chr1	6461994
Chr1	6460899
Chr1	6461994
Chr1	6460899
Chr1	6461994
Chr1	6467263
Chr1	6473370
Chr1	6474802
Chr1	6492486
Chr1	6492760
Chr1	6493430
Chr1	6502469
Chr1	6502469
Chr1	6515429
Chr1	6515722
Chr1	6516504
Chr1	6516504
Chr1	6519309
Chr1	6520941
Chr1	6521395
Chr1	6523759
Chr1	6528984
Chr1	6529421
Chr1	6528984
Chr1	6529421
Chr1	6532440
Chr1	6537045
Chr1	6536753
Chr1	6535978
Chr1	6533852
Chr1	6533304
Chr1	6550478
Chr1	6552752
Chr1	6561983
Chr1	6561983
Chr1	6565869
Chr1	6567295
Chr1	6567295
Chr1	6569380
Chr1	6571184
Chr1	6591549
