# Supplementary material for: Detection of Pol IV/RDR2-dependent transcripts at the genomic scale in Arabidopsis reveals features and regulation of siRNA biogenesis
Source: Genome Res. 2015 Feb;25(2):235–45. doi: 10.1101/gr.182238.114 (PMC4315297; doi:10.1101/gr.182238.114)
Supplement: Supplemental Material [file supp_gr.182238.114_Supp_Codes.zip › Read_me.txt]

//
P4RNA_assembly
 The R scripts to assembly  Pol IV/RDR2-dependent transcripts

//
Spliced_reads
 The scripts of identifying spliced reads

//
count_Nu.pl
A perl function to calculate the number of sequences of each nucleotide  with nucleosomes for given coordinates
usage:
count_Nu.pl --file1 nucleosome_coor --file2 DNA_coor --size1 1000 --size2 200 -o output_Nu

//
count_AT.pl
A perl function to calculate the number of A/T sequences of each nucleotide for given coordinates
usage:
count_AT.pl --file1 DNA_coor --file2 arabidopsis_whole_genome.fasta --size1 1000 --size2 200 -o output_AT 

//
nucleosome_coor
The file contains some example position of nucleosome

//
DNA_coor
The file contains some example coordinate in the genome 

//
arabidopsis_whole_genome.fasta
The fasta file contains the genome sequences
