# Supplementary material for: Detection of Pol IV/RDR2-dependent transcripts at the genomic scale in Arabidopsis reveals features and regulation of siRNA biogenesis
Source: Genome Res. 2015 Feb;25(2):235–45. doi: 10.1101/gr.182238.114 (PMC4315297; doi:10.1101/gr.182238.114)
Supplement: Supplemental Material [file supp_gr.182238.114_Supplemental_Material.zip]

Archive with 7 entries (4 files):
- GENOME_2014_182238/
- GENOME_2014_182238/Supplemental_Dataset_1.txt
- __MACOSX/
- __MACOSX/GENOME_2014_182238/
- __MACOSX/GENOME_2014_182238/._Supplemental_Dataset_1.txt
- GENOME_2014_182238/Supplemental_Dataset_2.txt
- __MACOSX/GENOME_2014_182238/._Supplemental_Dataset_2.txt
