# Supplementary material for: Detection of Pol IV/RDR2-dependent transcripts at the genomic scale in Arabidopsis reveals features and regulation of siRNA biogenesis
Source: Genome Res. 2015 Feb;25(2):235–45. doi: 10.1101/gr.182238.114 (PMC4315297; doi:10.1101/gr.182238.114)
Supplement: Supplemental Material [file supp_gr.182238.114_Supplemental_Material.zip › GENOME_2014_182238/Supplemental_Dataset_1.txt]

##Seqid	Source	Type	Start	End	Score	Phase	Strand	Attributes
##n1 represents the normalized read number in dcl234 (rpm, reads per million)
##n2 represents the normalized read number in dcl234 nrpd1 (rpm)
##n3 represents the normalized read number on the Watson strand in dcl234 (rpm)
##n4 represents the normalized read number on the Crick strand in dcl234 (rpm)
Chr1	ThisPaper	p4RNA	495	676	.	.	.	n1=1.16649855627858;n2=0.372072740965004;n3=0.269191974525825;n4=0.897306581752755
Chr1	ThisPaper	p4RNA	750	851	.	.	.	n1=1.7946131635055;n2=0.186036370482502;n3=0.448653290876375;n4=1.34595987262913
Chr1	ThisPaper	p4RNA	18249	18491	.	.	.	n1=7.62710594489838;n2=1.86036370482502;n3=2.69191974525825;n4=4.93518619964013
Chr1	ThisPaper	p4RNA	44679	44765	.	.	.	n1=2.33299711255715;n2=0;n3=1.0767678981033;n4=1.25622921445385
Chr1	ThisPaper	p4RNA	55691	55994	.	.	.	n1=1.25622921445385;n2=0;n3=0.628114607226925;n4=0.628114607226925
Chr1	ThisPaper	p4RNA	56404	56463	.	.	.	n1=1.88434382168078;n2=0.186036370482502;n3=0.53838394905165;n4=1.34595987262913
Chr1	ThisPaper	p4RNA	77028	77427	.	.	.	n1=31.8543836522226;n2=5.20901837351006;n3=20.8175126966638;n4=11.0368709555588
Chr1	ThisPaper	p4RNA	238369	239037	.	.	.	n1=37.8663377499661;n2=6.88334570785258;n3=13.6390600426418;n4=24.2272777073243
Chr1	ThisPaper	p4RNA	239107	239296	.	.	.	n1=3.76868764336155;n2=0.558109111447506;n3=0.53838394905165;n4=3.2303036943099
Chr1	ThisPaper	p4RNA	255762	255989	.	.	.	n1=39.3917589389457;n2=2.79054555723753;n3=22.8813178346951;n4=16.5104411042506
Chr1	ThisPaper	p4RNA	258088	258316	.	.	.	n1=2.60218908708298;n2=0.186036370482502;n3=1.34595987262913;n4=1.25622921445385
Chr1	ThisPaper	p4RNA	291968	292678	.	.	.	n1=556.150619370355;n2=97.8551308737961;n3=231.056444801333;n4=325.094174569022
Chr1	ThisPaper	p4RNA	431245	431521	.	.	.	n1=21.535357962066;n2=3.53469103916754;n3=12.5622921445385;n4=8.9730658175275
Chr1	ThisPaper	p4RNA	431842	432038	.	.	.	n1=7.98602857759948;n2=2.04640007530752;n3=5.65303146504233;n4=2.33299711255715
Chr1	ThisPaper	p4RNA	432719	432853	.	.	.	n1=4.12761027606265;n2=0;n3=2.78165040343353;n4=1.34595987262912
Chr1	ThisPaper	p4RNA	433029	433817	.	.	.	n1=75.5532141835816;n2=7.44145481930008;n3=43.7885611895342;n4=31.7646529940474
Chr1	ThisPaper	p4RNA	446565	446680	.	.	.	n1=4.93518619964013;n2=0;n3=3.32003435248518;n4=1.61515184715495
Chr1	ThisPaper	p4RNA	446890	447371	.	.	.	n1=143.479322422265;n2=16.5572369729427;n3=51.5053977926079;n4=91.9739246296571
Chr1	ThisPaper	p4RNA	447773	447883	.	.	.	n1=3.05084237795935;n2=0.372072740965004;n3=1.16649855627858;n4=1.88434382168077
Chr1	ThisPaper	p4RNA	634206	634393	.	.	.	n1=2.8713810616088;n2=0;n3=2.06380513803133;n4=0.80757592357747
Chr1	ThisPaper	p4RNA	670618	670998	.	.	.	n1=177.038588579818;n2=29.0216737952703;n3=53.3000109561134;n4=123.738577623705
Chr1	ThisPaper	p4RNA	958643	959015	.	.	.	n1=28.3548879833869;n2=5.39505474399256;n3=11.6649855627858;n4=16.6899024206011
Chr1	ThisPaper	p4RNA	1184668	1184979	.	.	.	n1=12.8314841190643;n2=0.744145481930008;n3=8.70387384300168;n4=4.12761027606262
Chr1	ThisPaper	p4RNA	1430812	1431035	.	.	.	n1=29.6111171978408;n2=6.51127296688757;n3=15.972057155199;n4=13.6390600426418
Chr1	ThisPaper	p4RNA	1441521	1441704	.	.	.	n1=2.42272777073243;n2=0;n3=1.25622921445385;n4=1.16649855627858
Chr1	ThisPaper	p4RNA	1441861	1442051	.	.	.	n1=7.71683660307365;n2=1.11621822289501;n3=2.8713810616088;n4=4.84545554146485
Chr1	ThisPaper	p4RNA	1442174	1442496	.	.	.	n1=5.29410883234123;n2=1.30225459337751;n3=1.88434382168078;n4=3.40976501066045
Chr1	ThisPaper	p4RNA	1522867	1522972	.	.	.	n1=1.52542118897968;n2=0;n3=0.17946131635055;n4=1.34595987262913
Chr1	ThisPaper	p4RNA	1592400	1592615	.	.	.	n1=9.42171910840388;n2=1.11621822289501;n3=5.83249278139288;n4=3.589226327011
Chr1	ThisPaper	p4RNA	1593112	1593347	.	.	.	n1=5.3838394905165;n2=0.558109111447506;n3=2.24326645438188;n4=3.14057303613462
Chr1	ThisPaper	p4RNA	1598296	1598532	.	.	.	n1=4.75572488328958;n2=0.93018185241251;n3=2.78165040343353;n4=1.97407447985605
Chr1	ThisPaper	p4RNA	1613270	1613383	.	.	.	n1=7.26818331219728;n2=1.67432733434252;n3=3.14057303613463;n4=4.12761027606265
Chr1	ThisPaper	p4RNA	1617694	1617844	.	.	.	n1=6.01195409774343;n2=0.558109111447506;n3=4.48653290876375;n4=1.52542118897968
Chr1	ThisPaper	p4RNA	1975419	1975602	.	.	.	n1=4.12761027606265;n2=0.744145481930008;n3=3.14057303613463;n4=0.98703723992802
Chr1	ThisPaper	p4RNA	1975895	1976020	.	.	.	n1=6.72979936314563;n2=0.186036370482502;n3=5.20437817416595;n4=1.52542118897968
Chr1	ThisPaper	p4RNA	2157011	2157405	.	.	.	n1=3.49949566883573;n2=0.744145481930008;n3=2.60218908708298;n4=0.89730658175275
Chr1	ThisPaper	p4RNA	2157627	2157820	.	.	.	n1=3.49949566883573;n2=0.744145481930008;n3=2.1535357962066;n4=1.34595987262913
Chr1	ThisPaper	p4RNA	2157912	2158021	.	.	.	n1=5.29410883234123;n2=0.93018185241251;n3=1.7946131635055;n4=3.49949566883573
Chr1	ThisPaper	p4RNA	2189229	2189543	.	.	.	n1=88.6538902771717;n2=20.4640007530752;n3=39.3020282807705;n4=49.3518619964012
Chr1	ThisPaper	p4RNA	2415351	2416019	.	.	.	n1=27.9062346925105;n2=3.72072740965004;n3=14.1774439916935;n4=13.728790700817
Chr1	ThisPaper	p4RNA	2531365	2531546	.	.	.	n1=2.78165040343353;n2=0.558109111447506;n3=0.7178452654022;n4=2.06380513803133
Chr1	ThisPaper	p4RNA	2534475	2534789	.	.	.	n1=26.0218908708298;n2=6.69730933737007;n3=16.0617878133742;n4=9.9601030574556
Chr1	ThisPaper	p4RNA	2587341	2587474	.	.	.	n1=18.3050542677561;n2=2.79054555723753;n3=8.16548989395003;n4=10.1395643738061
Chr1	ThisPaper	p4RNA	2587959	2588019	.	.	.	n1=5.20437817416595;n2=1.48829096386002;n3=2.06380513803133;n4=3.14057303613462
Chr1	ThisPaper	p4RNA	2657465	2657639	.	.	.	n1=6.64006870497035;n2=0.93018185241251;n3=3.49949566883573;n4=3.14057303613462
Chr1	ThisPaper	p4RNA	2657731	2657855	.	.	.	n1=2.24326645438188;n2=0;n3=0.987037239928025;n4=1.25622921445385
Chr1	ThisPaper	p4RNA	2788525	2788610	.	.	.	n1=2.24326645438188;n2=0.186036370482502;n3=1.70488250533023;n4=0.53838394905165
Chr1	ThisPaper	p4RNA	2789089	2789176	.	.	.	n1=1.97407447985605;n2=0;n3=0.89730658175275;n4=1.0767678981033
Chr1	ThisPaper	p4RNA	2790286	2790957	.	.	.	n1=8.70387384300168;n2=1.67432733434252;n3=5.0249168578154;n4=3.67895698518628
Chr1	ThisPaper	p4RNA	2791027	2791355	.	.	.	n1=4.3070715924132;n2=0.744145481930008;n3=1.7946131635055;n4=2.5124584289077
Chr1	ThisPaper	p4RNA	2791771	2792657	.	.	.	n1=15.1644812316215;n2=1.86036370482502;n3=6.72979936314563;n4=8.43468186847587
Chr1	ThisPaper	p4RNA	2792732	2793076	.	.	.	n1=4.12761027606265;n2=0.372072740965004;n3=1.70488250533023;n4=2.42272777073242
Chr1	ThisPaper	p4RNA	2793138	2793572	.	.	.	n1=10.0498337156308;n2=0.93018185241251;n3=7.26818331219728;n4=2.78165040343352
Chr1	ThisPaper	p4RNA	2793643	2793738	.	.	.	n1=4.6659942251143;n2=0.558109111447506;n3=1.25622921445385;n4=3.40976501066045
Chr1	ThisPaper	p4RNA	2794599	2794775	.	.	.	n1=2.5124584289077;n2=0;n3=1.0767678981033;n4=1.4356905308044
Chr1	ThisPaper	p4RNA	2794882	2794989	.	.	.	n1=1.4356905308044;n2=0.186036370482502;n3=0.3589226327011;n4=1.0767678981033
Chr1	ThisPaper	p4RNA	2795639	2796125	.	.	.	n1=2.5124584289077;n2=0;n3=1.70488250533023;n4=0.80757592357747
Chr1	ThisPaper	p4RNA	2797033	2797115	.	.	.	n1=3.40976501066045;n2=0.186036370482502;n3=0.89730658175275;n4=2.5124584289077
Chr1	ThisPaper	p4RNA	2797197	2797579	.	.	.	n1=3.589226327011;n2=0.558109111447506;n3=2.69191974525825;n4=0.89730658175275
Chr1	ThisPaper	p4RNA	2797670	2797901	.	.	.	n1=3.85841830153683;n2=0.744145481930008;n3=2.69191974525825;n4=1.16649855627858
Chr1	ThisPaper	p4RNA	2797994	2798314	.	.	.	n1=5.11464751599068;n2=0.186036370482502;n3=2.8713810616088;n4=2.24326645438188
Chr1	ThisPaper	p4RNA	2799210	2799362	.	.	.	n1=2.33299711255715;n2=0.558109111447506;n3=0.89730658175275;n4=1.4356905308044
Chr1	ThisPaper	p4RNA	2799520	2800099	.	.	.	n1=11.754716220961;n2=1.67432733434252;n3=6.90926067949618;n4=4.84545554146482
Chr1	ThisPaper	p4RNA	2800207	2800414	.	.	.	n1=1.70488250533023;n2=0.744145481930008;n3=1.25622921445385;n4=0.44865329087638
Chr1	ThisPaper	p4RNA	2800501	2800646	.	.	.	n1=3.14057303613463;n2=0.744145481930008;n3=0.7178452654022;n4=2.42272777073243
Chr1	ThisPaper	p4RNA	2877705	2877777	.	.	.	n1=1.34595987262913;n2=0;n3=0.448653290876375;n4=0.897306581752755
Chr1	ThisPaper	p4RNA	2951237	2951341	.	.	.	n1=3.9481489597121;n2=0.372072740965004;n3=0.89730658175275;n4=3.05084237795935
Chr1	ThisPaper	p4RNA	3063508	3063653	.	.	.	n1=29.7905785141913;n2=4.46487289158005;n3=18.4845155841067;n4=11.3060629300846
Chr1	ThisPaper	p4RNA	3073415	3073629	.	.	.	n1=8.52441252665113;n2=1.67432733434252;n3=5.0249168578154;n4=3.49949566883573
Chr1	ThisPaper	p4RNA	3343772	3344024	.	.	.	n1=2.42272777073243;n2=0.186036370482502;n3=1.7946131635055;n4=0.62811460722693
Chr1	ThisPaper	p4RNA	3362163	3362259	.	.	.	n1=8.9730658175275;n2=0.93018185241251;n3=3.14057303613463;n4=5.83249278139287
Chr1	ThisPaper	p4RNA	3413006	3413109	.	.	.	n1=1.25622921445385;n2=0;n3=0.448653290876375;n4=0.807575923577475
Chr1	ThisPaper	p4RNA	3497874	3497934	.	.	.	n1=1.16649855627858;n2=0;n3=0.53838394905165;n4=0.62811460722693
Chr1	ThisPaper	p4RNA	3546770	3547032	.	.	.	n1=21.4456273038907;n2=3.90676378013254;n3=10.2292950319814;n4=11.2163322719093
Chr1	ThisPaper	p4RNA	3547606	3547771	.	.	.	n1=18.3050542677561;n2=3.90676378013254;n3=10.0498337156308;n4=8.2552205521253
Chr1	ThisPaper	p4RNA	3781217	3781527	.	.	.	n1=3.40976501066045;n2=0.744145481930008;n3=1.88434382168078;n4=1.52542118897967
Chr1	ThisPaper	p4RNA	3783169	3783438	.	.	.	n1=1.97407447985605;n2=0;n3=1.0767678981033;n4=0.89730658175275
Chr1	ThisPaper	p4RNA	3892743	3893225	.	.	.	n1=5.7427621232176;n2=0.372072740965004;n3=2.24326645438188;n4=3.49949566883572
Chr1	ThisPaper	p4RNA	3893967	3894509	.	.	.	n1=17.4077476860034;n2=1.67432733434252;n3=10.0498337156308;n4=7.3579139703726
Chr1	ThisPaper	p4RNA	3898232	3898454	.	.	.	n1=13.5493293844665;n2=1.48829096386002;n3=5.65303146504233;n4=7.89629791942417
Chr1	ThisPaper	p4RNA	3899001	3899243	.	.	.	n1=1.61515184715495;n2=0;n3=0.448653290876375;n4=1.16649855627858
Chr1	ThisPaper	p4RNA	4061489	4061966	.	.	.	n1=11.4855242464352;n2=1.67432733434252;n3=6.64006870497035;n4=4.84545554146485
Chr1	ThisPaper	p4RNA	4068770	4069318	.	.	.	n1=263.269751086257;n2=29.5797829067178;n3=168.873098685868;n4=94.396652400389
Chr1	ThisPaper	p4RNA	4098707	4098770	.	.	.	n1=2.42272777073243;n2=0;n3=0.089730658175275;n4=2.33299711255715
Chr1	ThisPaper	p4RNA	4110423	4110544	.	.	.	n1=2.24326645438188;n2=0;n3=1.16649855627858;n4=1.0767678981033
Chr1	ThisPaper	p4RNA	4293063	4293323	.	.	.	n1=20.4585900639627;n2=2.23243644579002;n3=7.98602857759948;n4=12.4725614863632
Chr1	ThisPaper	p4RNA	4294122	4294239	.	.	.	n1=2.33299711255715;n2=0;n3=0.7178452654022;n4=1.61515184715495
Chr1	ThisPaper	p4RNA	4330003	4330156	.	.	.	n1=1.16649855627858;n2=0;n3=0.89730658175275;n4=0.26919197452583
Chr1	ThisPaper	p4RNA	4330271	4330856	.	.	.	n1=12.382830828188;n2=1.67432733434252;n3=7.35791397037255;n4=5.02491685781545
Chr1	ThisPaper	p4RNA	4331961	4332289	.	.	.	n1=2.1535357962066;n2=0.186036370482502;n3=0.89730658175275;n4=1.25622921445385
Chr1	ThisPaper	p4RNA	4333670	4334002	.	.	.	n1=2.5124584289077;n2=0.186036370482502;n3=1.0767678981033;n4=1.4356905308044
Chr1	ThisPaper	p4RNA	4334068	4334312	.	.	.	n1=1.4356905308044;n2=0;n3=0.53838394905165;n4=0.89730658175275
Chr1	ThisPaper	p4RNA	4334389	4334469	.	.	.	n1=4.48653290876375;n2=0.372072740965004;n3=1.16649855627858;n4=3.32003435248517
Chr1	ThisPaper	p4RNA	4406037	4406176	.	.	.	n1=3.05084237795935;n2=0.186036370482502;n3=2.1535357962066;n4=0.89730658175275
Chr1	ThisPaper	p4RNA	4406240	4406691	.	.	.	n1=10.0498337156308;n2=0.93018185241251;n3=4.57626356693903;n4=5.47357014869177
Chr1	ThisPaper	p4RNA	4408003	4408466	.	.	.	n1=5.92222343956815;n2=0.186036370482502;n3=2.1535357962066;n4=3.76868764336155
Chr1	ThisPaper	p4RNA	4410959	4411103	.	.	.	n1=1.70488250533023;n2=0.186036370482502;n3=1.0767678981033;n4=0.62811460722693
Chr1	ThisPaper	p4RNA	4493900	4494298	.	.	.	n1=60.6579249264859;n2=12.8365095632926;n3=33.7387274739034;n4=26.9191974525825
Chr1	ThisPaper	p4RNA	4505477	4505623	.	.	.	n1=1.7946131635055;n2=0.186036370482502;n3=0.807575923577475;n4=0.987037239928025
Chr1	ThisPaper	p4RNA	4505911	4506271	.	.	.	n1=52.7616270070617;n2=4.09280015061505;n3=18.0358622932303;n4=34.7257647138314
Chr1	ThisPaper	p4RNA	4506452	4507032	.	.	.	n1=682.940039372018;n2=218.220662575975;n3=287.407298135406;n4=395.532741236612
Chr1	ThisPaper	p4RNA	4507267	4507498	.	.	.	n1=3.85841830153683;n2=0;n3=0.987037239928025;n4=2.87138106160881
Chr1	ThisPaper	p4RNA	4583376	4583443	.	.	.	n1=14.9850199152709;n2=3.90676378013254;n3=13.7287907008171;n4=1.2562292144538
Chr1	ThisPaper	p4RNA	4619182	4619519	.	.	.	n1=157.208113123082;n2=16.9293097139077;n3=76.2710594489838;n4=80.9370536740982
Chr1	ThisPaper	p4RNA	4620081	4620209	.	.	.	n1=1.34595987262913;n2=0.186036370482502;n3=0.448653290876375;n4=0.897306581752755
Chr1	ThisPaper	p4RNA	4620288	4621648	.	.	.	n1=473.2394912164;n2=32.9284375754029;n3=202.342634185245;n4=270.896857031155
Chr1	ThisPaper	p4RNA	4685543	4685615	.	.	.	n1=1.34595987262913;n2=0;n3=0.269191974525825;n4=1.0767678981033
Chr1	ThisPaper	p4RNA	4708249	4708649	.	.	.	n1=3.85841830153683;n2=0;n3=1.88434382168078;n4=1.97407447985605
Chr1	ThisPaper	p4RNA	4720153	4720454	.	.	.	n1=2.60218908708298;n2=0.372072740965004;n3=1.61515184715495;n4=0.98703723992803
Chr1	ThisPaper	p4RNA	4720935	4721267	.	.	.	n1=13.6390600426418;n2=0.93018185241251;n3=9.24225779205333;n4=4.39680225058847
Chr1	ThisPaper	p4RNA	4738572	4739320	.	.	.	n1=64.4266125698475;n2=7.06938207833508;n3=28.2651573252116;n4=36.1614552446359
Chr1	ThisPaper	p4RNA	4830472	4830544	.	.	.	n1=1.16649855627858;n2=0;n3=0.269191974525825;n4=0.897306581752755
Chr1	ThisPaper	p4RNA	4830835	4830991	.	.	.	n1=2.5124584289077;n2=0.372072740965004;n3=1.70488250533023;n4=0.80757592357747
Chr1	ThisPaper	p4RNA	4831367	4831547	.	.	.	n1=1.88434382168078;n2=0.372072740965004;n3=0.807575923577475;n4=1.0767678981033
Chr1	ThisPaper	p4RNA	4860511	4860615	.	.	.	n1=4.84545554146485;n2=0.372072740965004;n3=2.96111171978408;n4=1.88434382168077
Chr1	ThisPaper	p4RNA	4929085	4929534	.	.	.	n1=1.97407447985605;n2=0.186036370482502;n3=0;n4=1.97407447985605
Chr1	ThisPaper	p4RNA	4966052	4966524	.	.	.	n1=70.2591053512403;n2=13.0225459337751;n3=30.9570770704699;n4=39.3020282807704
Chr1	ThisPaper	p4RNA	4966988	4967446	.	.	.	n1=41.7247560515029;n2=6.88334570785258;n3=22.7018565183446;n4=19.0228995331583
Chr1	ThisPaper	p4RNA	4992731	4992967	.	.	.	n1=10.4984870065072;n2=2.04640007530752;n3=4.48653290876375;n4=6.01195409774345
Chr1	ThisPaper	p4RNA	5056016	5056340	.	.	.	n1=7.62710594489838;n2=0.186036370482502;n3=2.8713810616088;n4=4.75572488328958
Chr1	ThisPaper	p4RNA	5098506	5099334	.	.	.	n1=115.393626413404;n2=13.0225459337751;n3=82.1932828885519;n4=33.2003435248521
Chr1	ThisPaper	p4RNA	5099608	5099736	.	.	.	n1=1.61515184715495;n2=0.186036370482502;n3=0.448653290876375;n4=1.16649855627858
Chr1	ThisPaper	p4RNA	5100388	5100824	.	.	.	n1=12.4725614863632;n2=1.86036370482502;n3=8.9730658175275;n4=3.4994956688357
Chr1	ThisPaper	p4RNA	5101886	5101977	.	.	.	n1=12.9212147772396;n2=2.97658192772003;n3=3.2303036943099;n4=9.6909110829297
Chr1	ThisPaper	p4RNA	5285195	5285279	.	.	.	n1=1.70488250533023;n2=0;n3=0.807575923577475;n4=0.897306581752755
Chr1	ThisPaper	p4RNA	5353558	5353766	.	.	.	n1=3.32003435248518;n2=0.744145481930008;n3=0.7178452654022;n4=2.60218908708298
Chr1	ThisPaper	p4RNA	5354253	5354391	.	.	.	n1=1.97407447985605;n2=0.186036370482502;n3=0.17946131635055;n4=1.7946131635055
Chr1	ThisPaper	p4RNA	5394754	5394890	.	.	.	n1=1.70488250533023;n2=0.186036370482502;n3=0.89730658175275;n4=0.80757592357748
Chr1	ThisPaper	p4RNA	5395214	5395791	.	.	.	n1=327.78609431428;n2=52.6482928465481;n3=173.898015543683;n4=153.888078770597
Chr1	ThisPaper	p4RNA	5531707	5531780	.	.	.	n1=5.20437817416595;n2=0.558109111447506;n3=4.39680225058848;n4=0.80757592357747
Chr1	ThisPaper	p4RNA	5657476	5657566	.	.	.	n1=12.4725614863632;n2=1.86036370482502;n3=8.9730658175275;n4=3.4994956688357
Chr1	ThisPaper	p4RNA	5658394	5658526	.	.	.	n1=1.34595987262913;n2=0;n3=1.0767678981033;n4=0.26919197452583
Chr1	ThisPaper	p4RNA	5658736	5658845	.	.	.	n1=4.03787961788738;n2=0.558109111447506;n3=2.60218908708298;n4=1.4356905308044
Chr1	ThisPaper	p4RNA	5679268	5679538	.	.	.	n1=27.4575814016342;n2=7.44145481930008;n3=10.0498337156308;n4=17.4077476860034
Chr1	ThisPaper	p4RNA	5681667	5681978	.	.	.	n1=3.85841830153683;n2=0.744145481930008;n3=3.05084237795935;n4=0.80757592357748
Chr1	ThisPaper	p4RNA	5691960	5692638	.	.	.	n1=22.6121258601693;n2=3.34865466868504;n3=12.9212147772396;n4=9.6909110829297
Chr1	ThisPaper	p4RNA	5692733	5693694	.	.	.	n1=15.6131345224979;n2=2.79054555723753;n3=4.75572488328958;n4=10.8574096392083
Chr1	ThisPaper	p4RNA	5693942	5694047	.	.	.	n1=1.0767678981033;n2=0.186036370482502;n3=0.807575923577475;n4=0.269191974525825
Chr1	ThisPaper	p4RNA	5694122	5694570	.	.	.	n1=4.6659942251143;n2=0.186036370482502;n3=2.33299711255715;n4=2.33299711255715
Chr1	ThisPaper	p4RNA	5694635	5694929	.	.	.	n1=4.12761027606265;n2=0;n3=0.628114607226925;n4=3.49949566883573
Chr1	ThisPaper	p4RNA	5695017	5695454	.	.	.	n1=6.1016847559187;n2=0.558109111447506;n3=2.5124584289077;n4=3.589226327011
Chr1	ThisPaper	p4RNA	5695522	5695723	.	.	.	n1=3.05084237795935;n2=0.186036370482502;n3=1.97407447985605;n4=1.0767678981033
Chr1	ThisPaper	p4RNA	5695793	5696371	.	.	.	n1=4.75572488328958;n2=0.558109111447506;n3=1.97407447985605;n4=2.78165040343353
Chr1	ThisPaper	p4RNA	5699904	5700135	.	.	.	n1=6.55033804679508;n2=0.93018185241251;n3=3.2303036943099;n4=3.32003435248518
Chr1	ThisPaper	p4RNA	5700976	5701258	.	.	.	n1=8.34495121030058;n2=1.86036370482502;n3=3.2303036943099;n4=5.11464751599068
Chr1	ThisPaper	p4RNA	5701898	5702198	.	.	.	n1=16.8693637369517;n2=2.60450918675503;n3=4.84545554146485;n4=12.0239081954869
Chr1	ThisPaper	p4RNA	5799452	5799525	.	.	.	n1=3.85841830153683;n2=0.186036370482502;n3=2.06380513803133;n4=1.7946131635055
Chr1	ThisPaper	p4RNA	5866781	5867178	.	.	.	n1=7.178452654022;n2=0.744145481930008;n3=3.85841830153683;n4=3.32003435248517
Chr1	ThisPaper	p4RNA	5912060	5912817	.	.	.	n1=20.548320722138;n2=2.41847281627253;n3=11.4855242464352;n4=9.0627964757028
Chr1	ThisPaper	p4RNA	5913504	5913836	.	.	.	n1=3.40976501066045;n2=0.186036370482502;n3=1.4356905308044;n4=1.97407447985605
Chr1	ThisPaper	p4RNA	5913946	5914541	.	.	.	n1=2.8713810616088;n2=0;n3=1.4356905308044;n4=1.4356905308044
Chr1	ThisPaper	p4RNA	5916032	5916487	.	.	.	n1=3.85841830153683;n2=0;n3=1.0767678981033;n4=2.78165040343353
Chr1	ThisPaper	p4RNA	5958704	5959534	.	.	.	n1=32.7516902339754;n2=4.46487289158005;n3=19.7407447985605;n4=13.0109454354149
Chr1	ThisPaper	p4RNA	5965477	5965542	.	.	.	n1=1.34595987262913;n2=0;n3=0.17946131635055;n4=1.16649855627858
Chr1	ThisPaper	p4RNA	5970711	5972050	.	.	.	n1=813.767338991569;n2=186.222406852985;n3=287.048375502705;n4=526.718963488864
Chr1	ThisPaper	p4RNA	5972489	5972799	.	.	.	n1=3.76868764336155;n2=0.372072740965004;n3=1.7946131635055;n4=1.97407447985605
Chr1	ThisPaper	p4RNA	5974891	5975071	.	.	.	n1=13.1006760935902;n2=1.67432733434252;n3=4.12761027606265;n4=8.97306581752755
Chr1	ThisPaper	p4RNA	5975415	5975766	.	.	.	n1=22.3429338856435;n2=2.97658192772003;n3=10.3190256901566;n4=12.0239081954869
Chr1	ThisPaper	p4RNA	6009564	6009765	.	.	.	n1=1.52542118897968;n2=0;n3=0.53838394905165;n4=0.98703723992803
Chr1	ThisPaper	p4RNA	6010154	6010293	.	.	.	n1=2.24326645438188;n2=0;n3=1.7946131635055;n4=0.44865329087638
Chr1	ThisPaper	p4RNA	6010619	6010948	.	.	.	n1=1.34595987262913;n2=0;n3=0.17946131635055;n4=1.16649855627858
Chr1	ThisPaper	p4RNA	6011479	6011993	.	.	.	n1=1.7946131635055;n2=0;n3=1.0767678981033;n4=0.7178452654022
Chr1	ThisPaper	p4RNA	6012851	6013051	.	.	.	n1=3.2303036943099;n2=0.186036370482502;n3=2.42272777073243;n4=0.80757592357747
Chr1	ThisPaper	p4RNA	6033657	6033857	.	.	.	n1=1.7946131635055;n2=0;n3=0.89730658175275;n4=0.89730658175275
Chr1	ThisPaper	p4RNA	6124263	6124496	.	.	.	n1=5.20437817416595;n2=0.744145481930008;n3=3.85841830153683;n4=1.34595987262912
Chr1	ThisPaper	p4RNA	6140598	6140814	.	.	.	n1=1.0767678981033;n2=0;n3=0.7178452654022;n4=0.3589226327011
Chr1	ThisPaper	p4RNA	6156623	6156730	.	.	.	n1=1.0767678981033;n2=0.186036370482502;n3=0.807575923577475;n4=0.269191974525825
Chr1	ThisPaper	p4RNA	6157258	6158044	.	.	.	n1=95.2042283239668;n2=10.4180367470201;n3=48.8134780473496;n4=46.3907502766172
Chr1	ThisPaper	p4RNA	6158557	6158903	.	.	.	n1=3.2303036943099;n2=0.372072740965004;n3=0.7178452654022;n4=2.5124584289077
Chr1	ThisPaper	p4RNA	6197605	6198122	.	.	.	n1=174.974783441786;n2=30.1378920181653;n3=103.997832825144;n4=70.976950616642
Chr1	ThisPaper	p4RNA	6198395	6198473	.	.	.	n1=1.0767678981033;n2=0.186036370482502;n3=0.628114607226925;n4=0.448653290876375
Chr1	ThisPaper	p4RNA	6211163	6211838	.	.	.	n1=14.1774439916935;n2=1.11621822289501;n3=5.56330080686705;n4=8.61414318482645
Chr1	ThisPaper	p4RNA	6217455	6217616	.	.	.	n1=1.61515184715495;n2=0.372072740965004;n3=0;n4=1.61515184715495
Chr1	ThisPaper	p4RNA	6218667	6218741	.	.	.	n1=2.24326645438188;n2=0.372072740965004;n3=0.987037239928025;n4=1.25622921445385
Chr1	ThisPaper	p4RNA	6235728	6236246	.	.	.	n1=171.385557114775;n2=8.9297457831601;n3=75.6429448417568;n4=95.7426122730182
Chr1	ThisPaper	p4RNA	6236512	6236635	.	.	.	n1=1.16649855627858;n2=0;n3=0.089730658175275;n4=1.0767678981033
Chr1	ThisPaper	p4RNA	6275765	6276363	.	.	.	n1=38.0457990663166;n2=6.32523659640507;n3=27.0089281107578;n4=11.0368709555588
Chr1	ThisPaper	p4RNA	6379455	6379876	.	.	.	n1=66.5801483660541;n2=7.62749118978259;n3=36.4306472191617;n4=30.1495011468924
Chr1	ThisPaper	p4RNA	6380659	6380724	.	.	.	n1=2.8713810616088;n2=0.372072740965004;n3=0.53838394905165;n4=2.33299711255715
Chr1	ThisPaper	p4RNA	6380899	6381018	.	.	.	n1=1.70488250533023;n2=0.186036370482502;n3=0.17946131635055;n4=1.52542118897968
Chr1	ThisPaper	p4RNA	6417704	6417833	.	.	.	n1=1.4356905308044;n2=0.372072740965004;n3=0;n4=1.4356905308044
Chr1	ThisPaper	p4RNA	6426332	6426423	.	.	.	n1=8.6141431848264;n2=1.30225459337751;n3=7.8962979194242;n4=0.7178452654022
Chr1	ThisPaper	p4RNA	6470411	6470695	.	.	.	n1=60.4784636101354;n2=16.1851642319777;n3=18.933168874983;n4=41.5452947351524
Chr1	ThisPaper	p4RNA	6515032	6515234	.	.	.	n1=1.0767678981033;n2=0;n3=0.448653290876375;n4=0.628114607226925
Chr1	ThisPaper	p4RNA	6541159	6541483	.	.	.	n1=4.12761027606265;n2=0.186036370482502;n3=1.61515184715495;n4=2.5124584289077
Chr1	ThisPaper	p4RNA	6542806	6543481	.	.	.	n1=13.4595987262913;n2=2.79054555723753;n3=7.08872199584673;n4=6.37087673044457
Chr1	ThisPaper	p4RNA	6588289	6588827	.	.	.	n1=9.24225779205333;n2=0.93018185241251;n3=2.8713810616088;n4=6.37087673044453
Chr1	ThisPaper	p4RNA	6589570	6589630	.	.	.	n1=2.06380513803133;n2=0.372072740965004;n3=0.89730658175275;n4=1.16649855627858
Chr1	ThisPaper	p4RNA	6589727	6589887	.	.	.	n1=3.40976501066045;n2=0.558109111447506;n3=0.807575923577475;n4=2.60218908708298
Chr1	ThisPaper	p4RNA	6590160	6590994	.	.	.	n1=11.3957935882599;n2=2.23243644579002;n3=4.84545554146485;n4=6.55033804679505
Chr1	ThisPaper	p4RNA	6591440	6591670	.	.	.	n1=3.67895698518628;n2=0.372072740965004;n3=2.06380513803133;n4=1.61515184715495
Chr1	ThisPaper	p4RNA	6592122	6592306	.	.	.	n1=1.25622921445385;n2=0;n3=0.628114607226925;n4=0.628114607226925
Chr1	ThisPaper	p4RNA	6592393	6592616	.	.	.	n1=4.03787961788738;n2=1.11621822289501;n3=1.25622921445385;n4=2.78165040343353
Chr1	ThisPaper	p4RNA	6592951	6593196	.	.	.	n1=2.06380513803133;n2=0;n3=0.807575923577475;n4=1.25622921445385
Chr1	ThisPaper	p4RNA	6615544	6615618	.	.	.	n1=5.11464751599068;n2=1.48829096386002;n3=3.05084237795935;n4=2.06380513803133
Chr1	ThisPaper	p4RNA	6659069	6659226	.	.	.	n1=1.70488250533023;n2=0.186036370482502;n3=0.7178452654022;n4=0.98703723992803
Chr1	ThisPaper	p4RNA	6660312	6660378	.	.	.	n1=1.34595987262913;n2=0.186036370482502;n3=0.628114607226925;n4=0.717845265402205
Chr1	ThisPaper	p4RNA	6695301	6695522	.	.	.	n1=4.12761027606265;n2=0.186036370482502;n3=2.69191974525825;n4=1.4356905308044
Chr1	ThisPaper	p4RNA	6706943	6707262	.	.	.	n1=5.83249278139288;n2=0.372072740965004;n3=3.589226327011;n4=2.24326645438188
Chr1	ThisPaper	p4RNA	6708680	6709040	.	.	.	n1=6.28114607226925;n2=1.11621822289501;n3=3.14057303613463;n4=3.14057303613462
Chr1	ThisPaper	p4RNA	6709466	6709718	.	.	.	n1=9.87037239928025;n2=1.67432733434252;n3=3.40976501066045;n4=6.4606073886198
Chr1	ThisPaper	p4RNA	6715399	6715573	.	.	.	n1=7.5373752867231;n2=0.186036370482502;n3=3.85841830153683;n4=3.67895698518627
Chr1	ThisPaper	p4RNA	6720875	6720952	.	.	.	n1=1.61515184715495;n2=0.186036370482502;n3=0.628114607226925;n4=0.987037239928025
Chr1	ThisPaper	p4RNA	6722809	6723347	.	.	.	n1=18.6639769004572;n2=4.27883652109755;n3=12.7417534608891;n4=5.9222234395681
Chr1	ThisPaper	p4RNA	6756735	6756825	.	.	.	n1=5.83249278139288;n2=0.186036370482502;n3=4.48653290876375;n4=1.34595987262913
Chr1	ThisPaper	p4RNA	6759600	6759689	.	.	.	n1=6.4606073886198;n2=0.744145481930008;n3=2.33299711255715;n4=4.12761027606265
Chr1	ThisPaper	p4RNA	6759784	6759861	.	.	.	n1=1.16649855627858;n2=0.186036370482502;n3=0.987037239928025;n4=0.179461316350555
Chr1	ThisPaper	p4RNA	6947527	6947906	.	.	.	n1=110.099517581062;n2=7.62749118978259;n3=60.9271169010117;n4=49.1724006800503
Chr1	ThisPaper	p4RNA	6948281	6948509	.	.	.	n1=44.8653290876375;n2=2.23243644579002;n3=26.111621529005;n4=18.7537075586325
Chr1	ThisPaper	p4RNA	7024017	7024236	.	.	.	n1=8.43468186847585;n2=0;n3=5.47357014869178;n4=2.96111171978407
Chr1	ThisPaper	p4RNA	7065283	7071997	.	.	.	n1=240.208971935211;n2=31.0680738705778;n3=124.187230914581;n4=116.02174102063
Chr1	ThisPaper	p4RNA	7072060	7075894	.	.	.	n1=124.456422889106;n2=13.5806550452227;n3=57.1584292576502;n4=67.2979936314558
Chr1	ThisPaper	p4RNA	7077834	7077991	.	.	.	n1=11.6649855627858;n2=1.48829096386002;n3=2.24326645438188;n4=9.42171910840392
Chr1	ThisPaper	p4RNA	7138276	7138416	.	.	.	n1=4.75572488328958;n2=0.186036370482502;n3=1.61515184715495;n4=3.14057303613463
Chr1	ThisPaper	p4RNA	7254970	7255118	.	.	.	n1=6.19141541409398;n2=1.11621822289501;n3=1.61515184715495;n4=4.57626356693903
Chr1	ThisPaper	p4RNA	7255198	7255475	.	.	.	n1=10.5882176646825;n2=0.744145481930008;n3=4.6659942251143;n4=5.9222234395682
Chr1	ThisPaper	p4RNA	7256980	7257377	.	.	.	n1=21.0867046711896;n2=2.60450918675503;n3=8.07575923577475;n4=13.0109454354149
Chr1	ThisPaper	p4RNA	7281794	7281895	.	.	.	n1=6.19141541409398;n2=0.186036370482502;n3=1.97407447985605;n4=4.21734093423793
Chr1	ThisPaper	p4RNA	7313122	7313204	.	.	.	n1=2.06380513803133;n2=0.186036370482502;n3=0.7178452654022;n4=1.34595987262913
Chr1	ThisPaper	p4RNA	7344393	7344577	.	.	.	n1=4.57626356693903;n2=0.558109111447506;n3=2.8713810616088;n4=1.70488250533023
Chr1	ThisPaper	p4RNA	7352983	7353134	.	.	.	n1=2.8713810616088;n2=0.186036370482502;n3=2.42272777073243;n4=0.44865329087637
Chr1	ThisPaper	p4RNA	7353530	7354414	.	.	.	n1=15.7925958388484;n2=2.60450918675503;n3=7.35791397037255;n4=8.43468186847585
Chr1	ThisPaper	p4RNA	7354992	7355231	.	.	.	n1=1.16649855627858;n2=0;n3=0.3589226327011;n4=0.80757592357748
Chr1	ThisPaper	p4RNA	7355297	7355631	.	.	.	n1=3.49949566883573;n2=0.558109111447506;n3=2.06380513803133;n4=1.4356905308044
Chr1	ThisPaper	p4RNA	7355708	7355946	.	.	.	n1=3.2303036943099;n2=0.186036370482502;n3=0.807575923577475;n4=2.42272777073243
Chr1	ThisPaper	p4RNA	7356029	7356235	.	.	.	n1=3.14057303613463;n2=0.186036370482502;n3=0.628114607226925;n4=2.5124584289077
Chr1	ThisPaper	p4RNA	7356300	7356427	.	.	.	n1=1.52542118897968;n2=0;n3=0.7178452654022;n4=0.80757592357748
Chr1	ThisPaper	p4RNA	7357486	7357682	.	.	.	n1=1.34595987262913;n2=0;n3=0.628114607226925;n4=0.717845265402205
Chr1	ThisPaper	p4RNA	7357773	7357898	.	.	.	n1=1.16649855627858;n2=0.186036370482502;n3=0.3589226327011;n4=0.80757592357748
Chr1	ThisPaper	p4RNA	7358457	7358712	.	.	.	n1=2.42272777073243;n2=0.372072740965004;n3=1.61515184715495;n4=0.80757592357748
Chr1	ThisPaper	p4RNA	7358827	7359225	.	.	.	n1=2.96111171978408;n2=0.558109111447506;n3=1.7946131635055;n4=1.16649855627858
Chr1	ThisPaper	p4RNA	7359752	7359817	.	.	.	n1=1.25622921445385;n2=0.186036370482502;n3=0.7178452654022;n4=0.53838394905165
Chr1	ThisPaper	p4RNA	7359886	7359983	.	.	.	n1=4.03787961788738;n2=0.744145481930008;n3=3.14057303613463;n4=0.89730658175275
Chr1	ThisPaper	p4RNA	7360072	7360843	.	.	.	n1=13.4595987262913;n2=1.30225459337751;n3=6.19141541409398;n4=7.26818331219732
Chr1	ThisPaper	p4RNA	7361012	7361857	.	.	.	n1=13.369868068116;n2=1.86036370482502;n3=6.90926067949618;n4=6.46060738861982
Chr1	ThisPaper	p4RNA	7362284	7362529	.	.	.	n1=4.39680225058848;n2=0.744145481930008;n3=2.1535357962066;n4=2.24326645438188
Chr1	ThisPaper	p4RNA	7362667	7363335	.	.	.	n1=8.07575923577475;n2=0.372072740965004;n3=4.39680225058848;n4=3.67895698518627
Chr1	ThisPaper	p4RNA	7364440	7364535	.	.	.	n1=2.33299711255715;n2=0;n3=1.4356905308044;n4=0.89730658175275
Chr1	ThisPaper	p4RNA	7365013	7365174	.	.	.	n1=3.14057303613463;n2=0.186036370482502;n3=0.807575923577475;n4=2.33299711255715
Chr1	ThisPaper	p4RNA	7365880	7365953	.	.	.	n1=1.16649855627858;n2=0;n3=0.53838394905165;n4=0.62811460722693
Chr1	ThisPaper	p4RNA	7393114	7393344	.	.	.	n1=3.76868764336155;n2=0;n3=0.448653290876375;n4=3.32003435248517
Chr1	ThisPaper	p4RNA	7394522	7394640	.	.	.	n1=2.1535357962066;n2=0.372072740965004;n3=1.0767678981033;n4=1.0767678981033
Chr1	ThisPaper	p4RNA	7431020	7431504	.	.	.	n1=3.67895698518628;n2=0.558109111447506;n3=1.61515184715495;n4=2.06380513803133
Chr1	ThisPaper	p4RNA	7505146	7505367	.	.	.	n1=10.3190256901566;n2=1.11621822289501;n3=3.2303036943099;n4=7.0887219958467
Chr1	ThisPaper	p4RNA	7506474	7506577	.	.	.	n1=1.97407447985605;n2=0;n3=1.0767678981033;n4=0.89730658175275
Chr1	ThisPaper	p4RNA	7521995	7522401	.	.	.	n1=92.6020392368838;n2=16.5572369729427;n3=20.0099367730863;n4=72.5921024637975
Chr1	ThisPaper	p4RNA	7665735	7665915	.	.	.	n1=1.25622921445385;n2=0;n3=0.89730658175275;n4=0.3589226327011
Chr1	ThisPaper	p4RNA	7710317	7710723	.	.	.	n1=25.4835069217781;n2=1.67432733434252;n3=14.0877133335182;n4=11.3957935882599
Chr1	ThisPaper	p4RNA	7710980	7711393	.	.	.	n1=2.8713810616088;n2=0;n3=1.61515184715495;n4=1.25622921445385
Chr1	ThisPaper	p4RNA	7712097	7712458	.	.	.	n1=14.4466359662193;n2=1.30225459337751;n3=4.21734093423793;n4=10.2292950319814
Chr1	ThisPaper	p4RNA	7717992	7718137	.	.	.	n1=2.24326645438188;n2=0.558109111447506;n3=1.4356905308044;n4=0.80757592357748
Chr1	ThisPaper	p4RNA	7718787	7719013	.	.	.	n1=1.34595987262913;n2=0;n3=0.987037239928025;n4=0.358922632701105
Chr1	ThisPaper	p4RNA	7719955	7720611	.	.	.	n1=3.9481489597121;n2=0.558109111447506;n3=2.42272777073243;n4=1.52542118897967
Chr1	ThisPaper	p4RNA	7720789	7720898	.	.	.	n1=1.0767678981033;n2=0;n3=0.807575923577475;n4=0.269191974525825
Chr1	ThisPaper	p4RNA	7721474	7721960	.	.	.	n1=2.33299711255715;n2=0.186036370482502;n3=1.88434382168078;n4=0.44865329087637
Chr1	ThisPaper	p4RNA	7725325	7725394	.	.	.	n1=1.16649855627858;n2=0;n3=0.269191974525825;n4=0.897306581752755
Chr1	ThisPaper	p4RNA	7746979	7747374	.	.	.	n1=3.76868764336155;n2=0;n3=0.7178452654022;n4=3.05084237795935
Chr1	ThisPaper	p4RNA	7747514	7748217	.	.	.	n1=63.2601140135689;n2=5.58109111447506;n3=27.9062346925105;n4=35.3538793210584
Chr1	ThisPaper	p4RNA	7761527	7761801	.	.	.	n1=2.42272777073243;n2=0.186036370482502;n3=1.61515184715495;n4=0.80757592357748
Chr1	ThisPaper	p4RNA	7787304	7787640	.	.	.	n1=130.46837698685;n2=27.1613100904453;n3=46.8394035674936;n4=83.6289734193564
Chr1	ThisPaper	p4RNA	7808595	7808778	.	.	.	n1=3.85841830153683;n2=0.186036370482502;n3=1.61515184715495;n4=2.24326645438188
Chr1	ThisPaper	p4RNA	7808875	7809130	.	.	.	n1=18.7537075586325;n2=0;n3=5.92222343956815;n4=12.8314841190643
Chr1	ThisPaper	p4RNA	7810151	7810366	.	.	.	n1=30.328962463243;n2=1.86036370482502;n3=24.9451229727265;n4=5.3838394905165
Chr1	ThisPaper	p4RNA	7811132	7811280	.	.	.	n1=1.52542118897968;n2=0.186036370482502;n3=0.7178452654022;n4=0.80757592357748
Chr1	ThisPaper	p4RNA	7936596	7936707	.	.	.	n1=11.3060629300847;n2=0.93018185241251;n3=3.67895698518628;n4=7.62710594489842
Chr1	ThisPaper	p4RNA	7969479	7970367	.	.	.	n1=12.2033695118374;n2=2.23243644579002;n3=5.0249168578154;n4=7.178452654022
Chr1	ThisPaper	p4RNA	7970670	7971260	.	.	.	n1=4.93518619964013;n2=0.744145481930008;n3=2.96111171978408;n4=1.97407447985605
Chr1	ThisPaper	p4RNA	7971336	7971661	.	.	.	n1=2.24326645438188;n2=0.372072740965004;n3=1.0767678981033;n4=1.16649855627858
Chr1	ThisPaper	p4RNA	7971725	7972416	.	.	.	n1=8.16548989395003;n2=0.558109111447506;n3=4.39680225058848;n4=3.76868764336155
Chr1	ThisPaper	p4RNA	7972486	7973570	.	.	.	n1=9.24225779205333;n2=1.30225459337751;n3=4.57626356693903;n4=4.6659942251143
Chr1	ThisPaper	p4RNA	7973650	7973717	.	.	.	n1=1.52542118897968;n2=0.186036370482502;n3=1.34595987262913;n4=0.17946131635055
Chr1	ThisPaper	p4RNA	7973788	7974020	.	.	.	n1=4.21734093423793;n2=0.93018185241251;n3=2.33299711255715;n4=1.88434382168078
Chr1	ThisPaper	p4RNA	8016481	8016609	.	.	.	n1=8.2552205521253;n2=1.30225459337751;n3=5.83249278139288;n4=2.42272777073242
Chr1	ThisPaper	p4RNA	8052968	8053479	.	.	.	n1=125.263998812684;n2=15.9991278614952;n3=70.3488360094156;n4=54.9151628032684
Chr1	ThisPaper	p4RNA	8053607	8053959	.	.	.	n1=69.9899133767145;n2=9.85992763557261;n3=51.6848591089584;n4=18.3050542677561
Chr1	ThisPaper	p4RNA	8160184	8160939	.	.	.	n1=102.92106492704;n2=11.7202913403976;n3=63.9779592789711;n4=38.9431056480689
Chr1	ThisPaper	p4RNA	8190371	8190430	.	.	.	n1=7.62710594489838;n2=1.11621822289501;n3=2.60218908708298;n4=5.0249168578154
Chr1	ThisPaper	p4RNA	8201257	8201461	.	.	.	n1=63.3498446717442;n2=9.1157821536426;n3=35.5333406374089;n4=27.8165040343353
Chr1	ThisPaper	p4RNA	8204897	8205021	.	.	.	n1=3.85841830153683;n2=1.11621822289501;n3=2.42272777073243;n4=1.4356905308044
Chr1	ThisPaper	p4RNA	8205196	8205455	.	.	.	n1=3.40976501066045;n2=0.558109111447506;n3=1.16649855627858;n4=2.24326645438187
Chr1	ThisPaper	p4RNA	8237733	8238181	.	.	.	n1=66.9390709987552;n2=9.4878548946076;n3=38.8533749898941;n4=28.0856960088611
Chr1	ThisPaper	p4RNA	8267436	8267523	.	.	.	n1=11.8444468791363;n2=1.30225459337751;n3=7.8962979194242;n4=3.9481489597121
Chr1	ThisPaper	p4RNA	8272494	8272672	.	.	.	n1=12.5622921445385;n2=1.11621822289501;n3=9.51144976657915;n4=3.05084237795935
Chr1	ThisPaper	p4RNA	8276165	8276351	.	.	.	n1=2.96111171978408;n2=0.372072740965004;n3=0.628114607226925;n4=2.33299711255716
Chr1	ThisPaper	p4RNA	8277334	8277464	.	.	.	n1=1.52542118897968;n2=0.372072740965004;n3=1.4356905308044;n4=0.0897306581752801
Chr1	ThisPaper	p4RNA	8282970	8283484	.	.	.	n1=104.356755457845;n2=13.9527277861877;n3=47.1983262001947;n4=57.1584292576503
Chr1	ThisPaper	p4RNA	8289872	8290009	.	.	.	n1=3.14057303613463;n2=0.186036370482502;n3=1.97407447985605;n4=1.16649855627858
Chr1	ThisPaper	p4RNA	8290323	8290490	.	.	.	n1=5.7427621232176;n2=0.744145481930008;n3=3.9481489597121;n4=1.7946131635055
Chr1	ThisPaper	p4RNA	8319852	8320300	.	.	.	n1=10.0498337156308;n2=1.48829096386002;n3=7.5373752867231;n4=2.5124584289077
Chr1	ThisPaper	p4RNA	8320370	8320452	.	.	.	n1=3.589226327011;n2=0;n3=1.25622921445385;n4=2.33299711255715
Chr1	ThisPaper	p4RNA	8389128	8390035	.	.	.	n1=5.83249278139288;n2=1.11621822289501;n3=1.70488250533023;n4=4.12761027606265
Chr1	ThisPaper	p4RNA	8390477	8391324	.	.	.	n1=31.8543836522226;n2=3.90676378013254;n3=9.6909110829297;n4=22.1634725692929
Chr1	ThisPaper	p4RNA	8409090	8409363	.	.	.	n1=6.90926067949618;n2=0.372072740965004;n3=3.32003435248518;n4=3.589226327011
Chr1	ThisPaper	p4RNA	8418795	8418958	.	.	.	n1=1.4356905308044;n2=0;n3=0.807575923577475;n4=0.628114607226925
Chr1	ThisPaper	p4RNA	8453418	8453744	.	.	.	n1=12.4725614863632;n2=1.86036370482502;n3=6.01195409774343;n4=6.46060738861977
Chr1	ThisPaper	p4RNA	8454478	8454596	.	.	.	n1=1.0767678981033;n2=0;n3=0.089730658175275;n4=0.987037239928025
Chr1	ThisPaper	p4RNA	8454678	8455026	.	.	.	n1=2.60218908708298;n2=0.744145481930008;n3=1.61515184715495;n4=0.98703723992803
Chr1	ThisPaper	p4RNA	8456230	8456573	.	.	.	n1=5.83249278139288;n2=1.11621822289501;n3=3.85841830153683;n4=1.97407447985605
Chr1	ThisPaper	p4RNA	8457110	8458033	.	.	.	n1=14.5363666243946;n2=2.04640007530752;n3=4.6659942251143;n4=9.8703723992803
Chr1	ThisPaper	p4RNA	8458464	8458898	.	.	.	n1=18.6639769004572;n2=2.41847281627253;n3=10.6779483228577;n4=7.9860285775995
Chr1	ThisPaper	p4RNA	8459068	8459279	.	.	.	n1=1.88434382168078;n2=0;n3=0.89730658175275;n4=0.98703723992803
Chr1	ThisPaper	p4RNA	8459353	8459867	.	.	.	n1=3.40976501066045;n2=0.558109111447506;n3=1.16649855627858;n4=2.24326645438187
Chr1	ThisPaper	p4RNA	8460191	8460327	.	.	.	n1=1.70488250533023;n2=0.186036370482502;n3=0.17946131635055;n4=1.52542118897968
Chr1	ThisPaper	p4RNA	8460435	8461051	.	.	.	n1=1.7946131635055;n2=0.186036370482502;n3=0.987037239928025;n4=0.807575923577475
Chr1	ThisPaper	p4RNA	8461271	8461696	.	.	.	n1=14.4466359662193;n2=3.34865466868504;n3=9.3319884502286;n4=5.1146475159907
Chr1	ThisPaper	p4RNA	8475087	8475362	.	.	.	n1=1.7946131635055;n2=0.186036370482502;n3=0.53838394905165;n4=1.25622921445385
Chr1	ThisPaper	p4RNA	8476243	8476354	.	.	.	n1=1.61515184715495;n2=0;n3=1.0767678981033;n4=0.53838394905165
Chr1	ThisPaper	p4RNA	8491147	8491704	.	.	.	n1=3.9481489597121;n2=0.372072740965004;n3=1.7946131635055;n4=2.1535357962066
Chr1	ThisPaper	p4RNA	8492002	8492425	.	.	.	n1=9.42171910840388;n2=1.48829096386002;n3=3.49949566883573;n4=5.92222343956815
Chr1	ThisPaper	p4RNA	8492500	8492714	.	.	.	n1=1.70488250533023;n2=0;n3=0.53838394905165;n4=1.16649855627858
Chr1	ThisPaper	p4RNA	8513160	8514018	.	.	.	n1=244.6057741858;n2=33.8586194278154;n3=120.867196562095;n4=123.738577623705
Chr1	ThisPaper	p4RNA	8543888	8543960	.	.	.	n1=1.61515184715495;n2=0.186036370482502;n3=1.16649855627858;n4=0.44865329087637
Chr1	ThisPaper	p4RNA	8590876	8591516	.	.	.	n1=77.7964806379634;n2=11.7202913403976;n3=38.4047216990177;n4=39.3917589389457
Chr1	ThisPaper	p4RNA	8621975	8622210	.	.	.	n1=2.33299711255715;n2=0.558109111447506;n3=1.0767678981033;n4=1.25622921445385
Chr1	ThisPaper	p4RNA	8643553	8644024	.	.	.	n1=4.03787961788738;n2=0.558109111447506;n3=2.24326645438188;n4=1.7946131635055
Chr1	ThisPaper	p4RNA	8644745	8645550	.	.	.	n1=29.6111171978408;n2=4.27883652109755;n3=13.4595987262913;n4=16.1515184715495
Chr1	ThisPaper	p4RNA	8648052	8648311	.	.	.	n1=2.60218908708298;n2=0.186036370482502;n3=1.70488250533023;n4=0.89730658175275
Chr1	ThisPaper	p4RNA	8648376	8648828	.	.	.	n1=4.57626356693903;n2=0.186036370482502;n3=3.67895698518628;n4=0.89730658175275
Chr1	ThisPaper	p4RNA	8690978	8691092	.	.	.	n1=6.72979936314563;n2=1.48829096386002;n3=5.56330080686705;n4=1.16649855627858
Chr1	ThisPaper	p4RNA	8691712	8691796	.	.	.	n1=1.4356905308044;n2=0;n3=0.987037239928025;n4=0.448653290876375
Chr1	ThisPaper	p4RNA	8729323	8729551	.	.	.	n1=1.25622921445385;n2=0.372072740965004;n3=0.7178452654022;n4=0.53838394905165
Chr1	ThisPaper	p4RNA	8729716	8730227	.	.	.	n1=5.29410883234123;n2=0.186036370482502;n3=2.5124584289077;n4=2.78165040343353
Chr1	ThisPaper	p4RNA	8730315	8730951	.	.	.	n1=18.8434382168078;n2=2.97658192772003;n3=6.72979936314563;n4=12.1136388536622
Chr1	ThisPaper	p4RNA	8731037	8731270	.	.	.	n1=1.88434382168078;n2=0.186036370482502;n3=0.807575923577475;n4=1.0767678981033
Chr1	ThisPaper	p4RNA	8731361	8731599	.	.	.	n1=4.12761027606265;n2=0.744145481930008;n3=2.60218908708298;n4=1.52542118897967
Chr1	ThisPaper	p4RNA	8731737	8732108	.	.	.	n1=4.39680225058848;n2=0.558109111447506;n3=1.70488250533023;n4=2.69191974525825
Chr1	ThisPaper	p4RNA	8732226	8733476	.	.	.	n1=21.1764353293649;n2=2.97658192772003;n3=6.01195409774343;n4=15.1644812316215
Chr1	ThisPaper	p4RNA	8741516	8741674	.	.	.	n1=2.24326645438188;n2=0.372072740965004;n3=1.52542118897968;n4=0.7178452654022
Chr1	ThisPaper	p4RNA	8766033	8766804	.	.	.	n1=4.39680225058848;n2=1.30225459337751;n3=2.8713810616088;n4=1.52542118897968
Chr1	ThisPaper	p4RNA	8766865	8767014	.	.	.	n1=2.33299711255715;n2=0;n3=1.61515184715495;n4=0.7178452654022
Chr1	ThisPaper	p4RNA	8771642	8772017	.	.	.	n1=5.7427621232176;n2=0.93018185241251;n3=1.52542118897968;n4=4.21734093423792
Chr1	ThisPaper	p4RNA	8774312	8774502	.	.	.	n1=4.84545554146485;n2=0.558109111447506;n3=3.67895698518628;n4=1.16649855627857
Chr1	ThisPaper	p4RNA	8778097	8779044	.	.	.	n1=79.8602857759948;n2=15.6270551205302;n3=35.2641486628831;n4=44.5961371131117
Chr1	ThisPaper	p4RNA	8780487	8780654	.	.	.	n1=1.0767678981033;n2=0.372072740965004;n3=0.3589226327011;n4=0.7178452654022
Chr1	ThisPaper	p4RNA	8780746	8780845	.	.	.	n1=1.70488250533023;n2=0;n3=0.987037239928025;n4=0.717845265402205
Chr1	ThisPaper	p4RNA	8781285	8781535	.	.	.	n1=3.49949566883573;n2=0.93018185241251;n3=1.61515184715495;n4=1.88434382168078
Chr1	ThisPaper	p4RNA	8786017	8786484	.	.	.	n1=6.01195409774343;n2=1.86036370482502;n3=2.24326645438188;n4=3.76868764336155
Chr1	ThisPaper	p4RNA	8788104	8788307	.	.	.	n1=1.4356905308044;n2=0;n3=1.0767678981033;n4=0.3589226327011
Chr1	ThisPaper	p4RNA	8788655	8788895	.	.	.	n1=5.0249168578154;n2=0.372072740965004;n3=2.96111171978408;n4=2.06380513803132
Chr1	ThisPaper	p4RNA	8789819	8790075	.	.	.	n1=1.16649855627858;n2=0.186036370482502;n3=0.7178452654022;n4=0.44865329087638
Chr1	ThisPaper	p4RNA	8790202	8790614	.	.	.	n1=17.8564009768797;n2=4.09280015061505;n3=7.71683660307365;n4=10.1395643738061
Chr1	ThisPaper	p4RNA	8790928	8791127	.	.	.	n1=1.4356905308044;n2=0;n3=0.628114607226925;n4=0.807575923577475
Chr1	ThisPaper	p4RNA	8791241	8791910	.	.	.	n1=19.4715528240347;n2=2.97658192772003;n3=10.4984870065072;n4=8.9730658175275
Chr1	ThisPaper	p4RNA	8794092	8794418	.	.	.	n1=4.84545554146485;n2=0.186036370482502;n3=2.8713810616088;n4=1.97407447985605
Chr1	ThisPaper	p4RNA	8795533	8795998	.	.	.	n1=2.69191974525825;n2=0.558109111447506;n3=1.0767678981033;n4=1.61515184715495
Chr1	ThisPaper	p4RNA	8796108	8796483	.	.	.	n1=2.24326645438188;n2=0.186036370482502;n3=1.4356905308044;n4=0.80757592357748
Chr1	ThisPaper	p4RNA	8797477	8797691	.	.	.	n1=2.1535357962066;n2=0;n3=1.0767678981033;n4=1.0767678981033
Chr1	ThisPaper	p4RNA	8800631	8801982	.	.	.	n1=84.5262800011091;n2=17.6734551958377;n3=36.6998391936875;n4=47.8264408074216
Chr1	ThisPaper	p4RNA	8802981	8803372	.	.	.	n1=3.14057303613463;n2=0.372072740965004;n3=1.88434382168078;n4=1.25622921445385
Chr1	ThisPaper	p4RNA	8803449	8803709	.	.	.	n1=1.34595987262913;n2=0.558109111447506;n3=0.89730658175275;n4=0.44865329087638
Chr1	ThisPaper	p4RNA	8803773	8804009	.	.	.	n1=3.9481489597121;n2=0.186036370482502;n3=1.97407447985605;n4=1.97407447985605
Chr1	ThisPaper	p4RNA	8811103	8811412	.	.	.	n1=4.12761027606265;n2=0.93018185241251;n3=2.60218908708298;n4=1.52542118897967
Chr1	ThisPaper	p4RNA	8814993	8815545	.	.	.	n1=37.8663377499661;n2=9.67389126509011;n3=16.959094395127;n4=20.9072433548391
Chr1	ThisPaper	p4RNA	8815979	8816351	.	.	.	n1=7.5373752867231;n2=1.67432733434252;n3=2.96111171978408;n4=4.57626356693902
Chr1	ThisPaper	p4RNA	8817188	8817564	.	.	.	n1=2.69191974525825;n2=0.186036370482502;n3=1.25622921445385;n4=1.4356905308044
Chr1	ThisPaper	p4RNA	8817648	8817751	.	.	.	n1=1.70488250533023;n2=0.186036370482502;n3=1.0767678981033;n4=0.62811460722693
Chr1	ThisPaper	p4RNA	8823005	8823380	.	.	.	n1=6.8195300213209;n2=1.30225459337751;n3=1.25622921445385;n4=5.56330080686705
Chr1	ThisPaper	p4RNA	8825510	8825811	.	.	.	n1=5.20437817416595;n2=0.558109111447506;n3=3.589226327011;n4=1.61515184715495
Chr1	ThisPaper	p4RNA	8829951	8830688	.	.	.	n1=45.4934436948644;n2=12.4644368223276;n3=18.3947849259314;n4=27.098658768933
Chr1	ThisPaper	p4RNA	8832034	8832115	.	.	.	n1=1.4356905308044;n2=0.558109111447506;n3=0.987037239928025;n4=0.448653290876375
Chr1	ThisPaper	p4RNA	8832302	8832549	.	.	.	n1=1.4356905308044;n2=0;n3=0.807575923577475;n4=0.628114607226925
Chr1	ThisPaper	p4RNA	8832611	8832871	.	.	.	n1=3.2303036943099;n2=0.372072740965004;n3=2.06380513803133;n4=1.16649855627857
Chr1	ThisPaper	p4RNA	8870100	8870388	.	.	.	n1=15.343942547972;n2=1.30225459337751;n3=12.1136388536621;n4=3.2303036943099
Chr1	ThisPaper	p4RNA	8927699	8928832	.	.	.	n1=64.606073886198;n2=8.7437094126776;n3=38.7636443317188;n4=25.8424295544792
Chr1	ThisPaper	p4RNA	8928894	8930143	.	.	.	n1=26.2013521871803;n2=3.90676378013254;n3=10.3190256901566;n4=15.8823264970237
Chr1	ThisPaper	p4RNA	8930228	8930601	.	.	.	n1=2.8713810616088;n2=0.186036370482502;n3=1.25622921445385;n4=1.61515184715495
Chr1	ThisPaper	p4RNA	8930665	8930958	.	.	.	n1=1.70488250533023;n2=0;n3=0.807575923577475;n4=0.897306581752755
Chr1	ThisPaper	p4RNA	8931042	8931280	.	.	.	n1=4.12761027606265;n2=0;n3=3.67895698518628;n4=0.44865329087637
Chr1	ThisPaper	p4RNA	8931394	8933190	.	.	.	n1=98.0756093855756;n2=13.9527277861877;n3=61.3757701918881;n4=36.6998391936875
Chr1	ThisPaper	p4RNA	9004737	9005098	.	.	.	n1=4.03787961788738;n2=0.372072740965004;n3=1.0767678981033;n4=2.96111171978408
Chr1	ThisPaper	p4RNA	9005544	9006051	.	.	.	n1=4.3070715924132;n2=0;n3=2.06380513803133;n4=2.24326645438187
Chr1	ThisPaper	p4RNA	9006112	9006347	.	.	.	n1=1.97407447985605;n2=0;n3=0.807575923577475;n4=1.16649855627858
Chr1	ThisPaper	p4RNA	9006830	9007046	.	.	.	n1=3.32003435248518;n2=0.186036370482502;n3=1.16649855627858;n4=2.1535357962066
Chr1	ThisPaper	p4RNA	9007472	9008300	.	.	.	n1=5.83249278139288;n2=0.372072740965004;n3=2.33299711255715;n4=3.49949566883573
Chr1	ThisPaper	p4RNA	9008365	9008552	.	.	.	n1=3.32003435248518;n2=0.186036370482502;n3=1.34595987262913;n4=1.97407447985605
Chr1	ThisPaper	p4RNA	9008929	9009223	.	.	.	n1=5.56330080686705;n2=1.30225459337751;n3=3.05084237795935;n4=2.5124584289077
Chr1	ThisPaper	p4RNA	9009311	9009598	.	.	.	n1=2.24326645438188;n2=0.186036370482502;n3=1.52542118897968;n4=0.7178452654022
Chr1	ThisPaper	p4RNA	9009807	9010004	.	.	.	n1=2.96111171978408;n2=0.372072740965004;n3=1.61515184715495;n4=1.34595987262913
Chr1	ThisPaper	p4RNA	9010358	9011009	.	.	.	n1=8.88333515935223;n2=0.372072740965004;n3=3.67895698518628;n4=5.20437817416595
Chr1	ThisPaper	p4RNA	9011328	9011545	.	.	.	n1=1.16649855627858;n2=0.186036370482502;n3=0.7178452654022;n4=0.44865329087638
Chr1	ThisPaper	p4RNA	9011627	9011717	.	.	.	n1=1.88434382168078;n2=0;n3=0.628114607226925;n4=1.25622921445385
Chr1	ThisPaper	p4RNA	9012143	9012266	.	.	.	n1=1.0767678981033;n2=0.186036370482502;n3=0.53838394905165;n4=0.53838394905165
Chr1	ThisPaper	p4RNA	9013126	9013368	.	.	.	n1=1.70488250533023;n2=0.186036370482502;n3=0.807575923577475;n4=0.897306581752755
Chr1	ThisPaper	p4RNA	9013445	9013602	.	.	.	n1=2.60218908708298;n2=0.186036370482502;n3=1.61515184715495;n4=0.98703723992803
Chr1	ThisPaper	p4RNA	9013666	9013852	.	.	.	n1=2.78165040343353;n2=0.93018185241251;n3=1.52542118897968;n4=1.25622921445385
Chr1	ThisPaper	p4RNA	9013924	9014012	.	.	.	n1=2.06380513803133;n2=0.186036370482502;n3=0.89730658175275;n4=1.16649855627858
Chr1	ThisPaper	p4RNA	9014124	9014407	.	.	.	n1=2.60218908708298;n2=0;n3=0.7178452654022;n4=1.88434382168078
Chr1	ThisPaper	p4RNA	9014685	9014896	.	.	.	n1=3.9481489597121;n2=0;n3=1.88434382168078;n4=2.06380513803132
Chr1	ThisPaper	p4RNA	9015048	9015802	.	.	.	n1=14.9850199152709;n2=1.30225459337751;n3=7.35791397037255;n4=7.62710594489835
Chr1	ThisPaper	p4RNA	9018025	9018509	.	.	.	n1=215.981694227887;n2=31.6261829820254;n3=130.737568961376;n4=85.244125266511
Chr1	ThisPaper	p4RNA	9077651	9077769	.	.	.	n1=23.0607791510457;n2=2.23243644579002;n3=10.9471402973836;n4=12.1136388536621
Chr1	ThisPaper	p4RNA	9082846	9082954	.	.	.	n1=3.76868764336155;n2=0.372072740965004;n3=3.05084237795935;n4=0.7178452654022
Chr1	ThisPaper	p4RNA	9106236	9106383	.	.	.	n1=8.6141431848264;n2=1.11621822289501;n3=2.24326645438188;n4=6.37087673044452
Chr1	ThisPaper	p4RNA	9126298	9126521	.	.	.	n1=10.4984870065072;n2=0.186036370482502;n3=6.28114607226925;n4=4.21734093423795
Chr1	ThisPaper	p4RNA	9126875	9127481	.	.	.	n1=23.9580857327984;n2=2.79054555723753;n3=12.0239081954869;n4=11.9341775373115
Chr1	ThisPaper	p4RNA	9138173	9138309	.	.	.	n1=6.90926067949618;n2=0.744145481930008;n3=5.11464751599068;n4=1.7946131635055
Chr1	ThisPaper	p4RNA	9174190	9174564	.	.	.	n1=29.6111171978408;n2=4.09280015061505;n3=12.9212147772396;n4=16.6899024206012
Chr1	ThisPaper	p4RNA	9175564	9175897	.	.	.	n1=30.4186931214182;n2=6.69730933737007;n3=16.5104411042506;n4=13.9082520171676
Chr1	ThisPaper	p4RNA	9176264	9176345	.	.	.	n1=4.12761027606265;n2=1.30225459337751;n3=2.33299711255715;n4=1.7946131635055
Chr1	ThisPaper	p4RNA	9188730	9188911	.	.	.	n1=2.5124584289077;n2=0.372072740965004;n3=1.70488250533023;n4=0.80757592357747
Chr1	ThisPaper	p4RNA	9203966	9204204	.	.	.	n1=9.78064174110498;n2=3.16261829820253;n3=2.8713810616088;n4=6.90926067949618
Chr1	ThisPaper	p4RNA	9204459	9204665	.	.	.	n1=20.6380513803133;n2=2.60450918675503;n3=9.96010305745553;n4=10.6779483228578
Chr1	ThisPaper	p4RNA	9205064	9205501	.	.	.	n1=63.4395753299194;n2=7.62749118978259;n3=38.4047216990177;n4=25.0348536309017
Chr1	ThisPaper	p4RNA	9304902	9305383	.	.	.	n1=23.8683550746232;n2=2.79054555723753;n3=11.4855242464352;n4=12.382830828188
Chr1	ThisPaper	p4RNA	9305532	9305841	.	.	.	n1=10.0498337156308;n2=2.04640007530752;n3=3.67895698518628;n4=6.37087673044452
Chr1	ThisPaper	p4RNA	9353979	9354279	.	.	.	n1=4.3070715924132;n2=0.558109111447506;n3=2.06380513803133;n4=2.24326645438187
Chr1	ThisPaper	p4RNA	9357816	9358024	.	.	.	n1=7.35791397037255;n2=1.30225459337751;n3=3.85841830153683;n4=3.49949566883572
Chr1	ThisPaper	p4RNA	9368008	9368377	.	.	.	n1=1.4356905308044;n2=0.372072740965004;n3=0.53838394905165;n4=0.89730658175275
Chr1	ThisPaper	p4RNA	9368466	9369172	.	.	.	n1=5.0249168578154;n2=0.744145481930008;n3=2.8713810616088;n4=2.1535357962066
Chr1	ThisPaper	p4RNA	9369278	9369496	.	.	.	n1=1.34595987262913;n2=0;n3=0.448653290876375;n4=0.897306581752755
Chr1	ThisPaper	p4RNA	9371770	9372177	.	.	.	n1=4.6659942251143;n2=0.372072740965004;n3=2.69191974525825;n4=1.97407447985605
Chr1	ThisPaper	p4RNA	9372298	9372501	.	.	.	n1=1.70488250533023;n2=0;n3=1.0767678981033;n4=0.62811460722693
Chr1	ThisPaper	p4RNA	9372783	9372978	.	.	.	n1=2.42272777073243;n2=0;n3=1.7946131635055;n4=0.62811460722693
Chr1	ThisPaper	p4RNA	9384086	9384192	.	.	.	n1=2.33299711255715;n2=0.186036370482502;n3=1.97407447985605;n4=0.3589226327011
Chr1	ThisPaper	p4RNA	9384286	9384397	.	.	.	n1=1.0767678981033;n2=0.186036370482502;n3=0.17946131635055;n4=0.89730658175275
Chr1	ThisPaper	p4RNA	9412376	9412437	.	.	.	n1=11.5752549046105;n2=2.04640007530752;n3=2.5124584289077;n4=9.0627964757028
Chr1	ThisPaper	p4RNA	9564607	9565146	.	.	.	n1=270.089281107578;n2=63.4384023345332;n3=132.621912783056;n4=137.467368324522
Chr1	ThisPaper	p4RNA	9572485	9572747	.	.	.	n1=4.39680225058848;n2=0.558109111447506;n3=1.70488250533023;n4=2.69191974525825
Chr1	ThisPaper	p4RNA	9574248	9574495	.	.	.	n1=4.48653290876375;n2=0.372072740965004;n3=2.42272777073243;n4=2.06380513803132
Chr1	ThisPaper	p4RNA	9574565	9574706	.	.	.	n1=1.25622921445385;n2=0.372072740965004;n3=0.17946131635055;n4=1.0767678981033
Chr1	ThisPaper	p4RNA	9574874	9575111	.	.	.	n1=5.56330080686705;n2=1.30225459337751;n3=3.05084237795935;n4=2.5124584289077
Chr1	ThisPaper	p4RNA	9575209	9575758	.	.	.	n1=29.1624639069644;n2=5.20901837351006;n3=11.3060629300847;n4=17.8564009768797
Chr1	ThisPaper	p4RNA	9576684	9577057	.	.	.	n1=2.78165040343353;n2=0;n3=2.24326645438188;n4=0.53838394905165
Chr1	ThisPaper	p4RNA	9577153	9577336	.	.	.	n1=3.49949566883573;n2=0.186036370482502;n3=1.7946131635055;n4=1.70488250533023
Chr1	ThisPaper	p4RNA	9579021	9579350	.	.	.	n1=1.61515184715495;n2=0.372072740965004;n3=0.3589226327011;n4=1.25622921445385
Chr1	ThisPaper	p4RNA	9579976	9580128	.	.	.	n1=2.33299711255715;n2=0.558109111447506;n3=1.61515184715495;n4=0.7178452654022
Chr1	ThisPaper	p4RNA	9580395	9580457	.	.	.	n1=1.0767678981033;n2=0.186036370482502;n3=0.3589226327011;n4=0.7178452654022
Chr1	ThisPaper	p4RNA	9581568	9581847	.	.	.	n1=5.56330080686705;n2=0.558109111447506;n3=1.52542118897968;n4=4.03787961788737
Chr1	ThisPaper	p4RNA	9581917	9582380	.	.	.	n1=8.34495121030058;n2=1.30225459337751;n3=2.33299711255715;n4=6.01195409774343
Chr1	ThisPaper	p4RNA	9583040	9583814	.	.	.	n1=11.6649855627858;n2=1.67432733434252;n3=5.65303146504233;n4=6.01195409774347
Chr1	ThisPaper	p4RNA	9585726	9585956	.	.	.	n1=1.34595987262913;n2=0;n3=0.628114607226925;n4=0.717845265402205
Chr1	ThisPaper	p4RNA	9626857	9627000	.	.	.	n1=3.589226327011;n2=0;n3=2.1535357962066;n4=1.4356905308044
Chr1	ThisPaper	p4RNA	9629980	9630723	.	.	.	n1=235.542977710097;n2=33.6725830573329;n3=123.469385649178;n4=112.073592060919
Chr1	ThisPaper	p4RNA	9676571	9677252	.	.	.	n1=20.9969740130144;n2=2.60450918675503;n3=10.8574096392083;n4=10.1395643738061
Chr1	ThisPaper	p4RNA	9677400	9677574	.	.	.	n1=2.60218908708298;n2=0.186036370482502;n3=1.16649855627858;n4=1.4356905308044
Chr1	ThisPaper	p4RNA	9677649	9678334	.	.	.	n1=5.92222343956815;n2=0.372072740965004;n3=3.76868764336155;n4=2.1535357962066
Chr1	ThisPaper	p4RNA	9678459	9678606	.	.	.	n1=1.34595987262913;n2=0.186036370482502;n3=0.628114607226925;n4=0.717845265402205
Chr1	ThisPaper	p4RNA	9678711	9679197	.	.	.	n1=3.85841830153683;n2=0.558109111447506;n3=2.42272777073243;n4=1.4356905308044
Chr1	ThisPaper	p4RNA	9679579	9679741	.	.	.	n1=1.70488250533023;n2=0;n3=1.34595987262913;n4=0.3589226327011
Chr1	ThisPaper	p4RNA	9680193	9680308	.	.	.	n1=1.88434382168078;n2=0;n3=0.448653290876375;n4=1.43569053080441
Chr1	ThisPaper	p4RNA	9680551	9680650	.	.	.	n1=2.42272777073243;n2=0.558109111447506;n3=1.61515184715495;n4=0.80757592357748
Chr1	ThisPaper	p4RNA	9680860	9680963	.	.	.	n1=2.69191974525825;n2=0;n3=2.24326645438188;n4=0.44865329087637
Chr1	ThisPaper	p4RNA	9681467	9681914	.	.	.	n1=7.178452654022;n2=0.372072740965004;n3=5.47357014869178;n4=1.70488250533022
Chr1	ThisPaper	p4RNA	9682259	9682980	.	.	.	n1=7.98602857759948;n2=0.93018185241251;n3=3.14057303613463;n4=4.84545554146485
Chr1	ThisPaper	p4RNA	9683501	9684063	.	.	.	n1=6.01195409774343;n2=0.744145481930008;n3=3.76868764336155;n4=2.24326645438188
Chr1	ThisPaper	p4RNA	9684803	9685542	.	.	.	n1=7.178452654022;n2=0.558109111447506;n3=2.60218908708298;n4=4.57626356693902
Chr1	ThisPaper	p4RNA	9686079	9686262	.	.	.	n1=4.48653290876375;n2=0.186036370482502;n3=1.16649855627858;n4=3.32003435248517
Chr1	ThisPaper	p4RNA	9686498	9686796	.	.	.	n1=2.60218908708298;n2=0.372072740965004;n3=0.89730658175275;n4=1.70488250533023
Chr1	ThisPaper	p4RNA	9686877	9687014	.	.	.	n1=5.20437817416595;n2=0.558109111447506;n3=2.78165040343353;n4=2.42272777073242
Chr1	ThisPaper	p4RNA	9687509	9687658	.	.	.	n1=2.60218908708298;n2=0.372072740965004;n3=1.52542118897968;n4=1.0767678981033
Chr1	ThisPaper	p4RNA	9688983	9689267	.	.	.	n1=2.69191974525825;n2=0;n3=1.16649855627858;n4=1.52542118897967
Chr1	ThisPaper	p4RNA	9689351	9689874	.	.	.	n1=2.78165040343353;n2=0.186036370482502;n3=1.61515184715495;n4=1.16649855627858
Chr1	ThisPaper	p4RNA	9690042	9690468	.	.	.	n1=3.67895698518628;n2=0;n3=2.60218908708298;n4=1.0767678981033
Chr1	ThisPaper	p4RNA	9691002	9691259	.	.	.	n1=4.75572488328958;n2=0.372072740965004;n3=3.32003435248518;n4=1.4356905308044
Chr1	ThisPaper	p4RNA	9706666	9707008	.	.	.	n1=2.69191974525825;n2=0;n3=1.4356905308044;n4=1.25622921445385
Chr1	ThisPaper	p4RNA	9707463	9707550	.	.	.	n1=1.25622921445385;n2=0.186036370482502;n3=0.448653290876375;n4=0.807575923577475
Chr1	ThisPaper	p4RNA	9707753	9708031	.	.	.	n1=11.4855242464352;n2=2.41847281627253;n3=5.0249168578154;n4=6.4606073886198
Chr1	ThisPaper	p4RNA	9708137	9708535	.	.	.	n1=10.2292950319814;n2=2.60450918675503;n3=7.80656726124893;n4=2.42272777073247
Chr1	ThisPaper	p4RNA	9754213	9754292	.	.	.	n1=1.34595987262913;n2=0;n3=0.628114607226925;n4=0.717845265402205
Chr1	ThisPaper	p4RNA	9754449	9754535	.	.	.	n1=1.70488250533023;n2=0.186036370482502;n3=0.3589226327011;n4=1.34595987262913
Chr1	ThisPaper	p4RNA	9754783	9754884	.	.	.	n1=1.70488250533023;n2=0;n3=0.807575923577475;n4=0.897306581752755
Chr1	ThisPaper	p4RNA	9755069	9755271	.	.	.	n1=4.84545554146485;n2=0.372072740965004;n3=2.42272777073243;n4=2.42272777073242
Chr1	ThisPaper	p4RNA	9755435	9755534	.	.	.	n1=1.52542118897968;n2=0.186036370482502;n3=0.807575923577475;n4=0.717845265402205
Chr1	ThisPaper	p4RNA	9755711	9755942	.	.	.	n1=3.40976501066045;n2=0.372072740965004;n3=1.4356905308044;n4=1.97407447985605
Chr1	ThisPaper	p4RNA	9756030	9756182	.	.	.	n1=4.03787961788738;n2=0.372072740965004;n3=1.25622921445385;n4=2.78165040343353
Chr1	ThisPaper	p4RNA	9756402	9756566	.	.	.	n1=1.25622921445385;n2=0;n3=0.53838394905165;n4=0.7178452654022
Chr1	ThisPaper	p4RNA	9756636	9757198	.	.	.	n1=17.5872090023539;n2=2.79054555723753;n3=3.14057303613463;n4=14.4466359662193
Chr1	ThisPaper	p4RNA	9759198	9759331	.	.	.	n1=9.87037239928025;n2=1.48829096386002;n3=2.42272777073243;n4=7.44764462854782
Chr1	ThisPaper	p4RNA	9759589	9760161	.	.	.	n1=78.8732485360667;n2=8.37163667171259;n3=55.5432774104952;n4=23.3299711255715
Chr1	ThisPaper	p4RNA	9762621	9762747	.	.	.	n1=7.44764462854783;n2=0.93018185241251;n3=1.97407447985605;n4=5.47357014869178
Chr1	ThisPaper	p4RNA	9778422	9778534	.	.	.	n1=1.25622921445385;n2=0;n3=0;n4=1.25622921445385
Chr1	ThisPaper	p4RNA	9837141	9837295	.	.	.	n1=1.70488250533023;n2=0.372072740965004;n3=1.25622921445385;n4=0.44865329087638
Chr1	ThisPaper	p4RNA	9853352	9853590	.	.	.	n1=31.1365383868204;n2=2.23243644579002;n3=19.8304754567358;n4=11.3060629300846
Chr1	ThisPaper	p4RNA	9909022	9909096	.	.	.	n1=4.48653290876375;n2=0.558109111447506;n3=2.78165040343353;n4=1.70488250533022
Chr1	ThisPaper	p4RNA	9909281	9909636	.	.	.	n1=3.2303036943099;n2=0.372072740965004;n3=1.4356905308044;n4=1.7946131635055
Chr1	ThisPaper	p4RNA	9915352	9915532	.	.	.	n1=1.16649855627858;n2=0;n3=0.7178452654022;n4=0.44865329087638
Chr1	ThisPaper	p4RNA	9925078	9925199	.	.	.	n1=1.0767678981033;n2=0;n3=0.628114607226925;n4=0.448653290876375
Chr1	ThisPaper	p4RNA	9925554	9925632	.	.	.	n1=1.0767678981033;n2=0;n3=0.89730658175275;n4=0.17946131635055
Chr1	ThisPaper	p4RNA	9926773	9926935	.	.	.	n1=2.5124584289077;n2=0.372072740965004;n3=2.1535357962066;n4=0.3589226327011
Chr1	ThisPaper	p4RNA	10021891	10022184	.	.	.	n1=28.5343492997375;n2=3.90676378013254;n3=20.6380513803133;n4=7.8962979194242
Chr1	ThisPaper	p4RNA	10022874	10023013	.	.	.	n1=1.97407447985605;n2=0.186036370482502;n3=1.34595987262913;n4=0.62811460722692
Chr1	ThisPaper	p4RNA	10023455	10023641	.	.	.	n1=53.0308189815875;n2=11.9063277108801;n3=32.0338449685732;n4=20.9969740130143
Chr1	ThisPaper	p4RNA	10144565	10144789	.	.	.	n1=1.7946131635055;n2=0.372072740965004;n3=0.53838394905165;n4=1.25622921445385
Chr1	ThisPaper	p4RNA	10152771	10153001	.	.	.	n1=29.6111171978408;n2=3.90676378013254;n3=20.7277820384885;n4=8.8833351593523
Chr1	ThisPaper	p4RNA	10153616	10154547	.	.	.	n1=18.3947849259314;n2=0.744145481930008;n3=11.0368709555588;n4=7.3579139703726
Chr1	ThisPaper	p4RNA	10154631	10154786	.	.	.	n1=1.34595987262913;n2=0;n3=0.987037239928025;n4=0.358922632701105
Chr1	ThisPaper	p4RNA	10156155	10156343	.	.	.	n1=5.0249168578154;n2=1.48829096386002;n3=2.60218908708298;n4=2.42272777073242
Chr1	ThisPaper	p4RNA	10156413	10156539	.	.	.	n1=1.4356905308044;n2=0.186036370482502;n3=0.89730658175275;n4=0.53838394905165
Chr1	ThisPaper	p4RNA	10156640	10156750	.	.	.	n1=2.69191974525825;n2=0;n3=0.89730658175275;n4=1.7946131635055
Chr1	ThisPaper	p4RNA	10196568	10197203	.	.	.	n1=104.26702479967;n2=11.9063277108801;n3=59.9400796610837;n4=44.3269451385863
Chr1	ThisPaper	p4RNA	10347548	10347890	.	.	.	n1=4.03787961788738;n2=0.558109111447506;n3=2.33299711255715;n4=1.70488250533023
Chr1	ThisPaper	p4RNA	10348841	10349111	.	.	.	n1=15.7925958388484;n2=3.72072740965004;n3=11.6649855627858;n4=4.1276102760626
Chr1	ThisPaper	p4RNA	10357352	10357999	.	.	.	n1=9.6909110829297;n2=1.67432733434252;n3=4.6659942251143;n4=5.0249168578154
Chr1	ThisPaper	p4RNA	10358066	10359299	.	.	.	n1=18.3947849259314;n2=2.41847281627253;n3=5.83249278139288;n4=12.5622921445385
Chr1	ThisPaper	p4RNA	10359376	10359798	.	.	.	n1=5.56330080686705;n2=0.558109111447506;n3=2.60218908708298;n4=2.96111171978407
Chr1	ThisPaper	p4RNA	10359934	10360099	.	.	.	n1=4.03787961788738;n2=0.372072740965004;n3=3.14057303613463;n4=0.89730658175275
Chr1	ThisPaper	p4RNA	10360206	10360460	.	.	.	n1=3.14057303613463;n2=0.558109111447506;n3=2.06380513803133;n4=1.0767678981033
Chr1	ThisPaper	p4RNA	10360546	10360875	.	.	.	n1=3.32003435248518;n2=0;n3=1.88434382168078;n4=1.4356905308044
Chr1	ThisPaper	p4RNA	10360941	10361207	.	.	.	n1=2.1535357962066;n2=0.186036370482502;n3=0.807575923577475;n4=1.34595987262913
Chr1	ThisPaper	p4RNA	10361286	10361644	.	.	.	n1=9.6909110829297;n2=1.30225459337751;n3=3.76868764336155;n4=5.92222343956815
Chr1	ThisPaper	p4RNA	10361767	10361958	.	.	.	n1=1.0767678981033;n2=0.186036370482502;n3=0.7178452654022;n4=0.3589226327011
Chr1	ThisPaper	p4RNA	10362049	10362307	.	.	.	n1=2.1535357962066;n2=0;n3=1.0767678981033;n4=1.0767678981033
Chr1	ThisPaper	p4RNA	10362381	10362531	.	.	.	n1=2.60218908708298;n2=0;n3=0.628114607226925;n4=1.97407447985605
Chr1	ThisPaper	p4RNA	10362639	10362986	.	.	.	n1=19.56128348221;n2=3.16261829820253;n3=9.87037239928025;n4=9.69091108292975
Chr1	ThisPaper	p4RNA	10383333	10383738	.	.	.	n1=39.0328363062446;n2=2.97658192772003;n3=20.0099367730863;n4=19.0228995331583
Chr1	ThisPaper	p4RNA	10383864	10384443	.	.	.	n1=145.632858218471;n2=21.7662553464527;n3=104.26702479967;n4=41.365833418801
Chr1	ThisPaper	p4RNA	10421232	10421700	.	.	.	n1=15.0747505734462;n2=2.60450918675503;n3=9.96010305745553;n4=5.11464751599067
Chr1	ThisPaper	p4RNA	10443980	10444103	.	.	.	n1=5.92222343956815;n2=0.372072740965004;n3=3.589226327011;n4=2.33299711255715
Chr1	ThisPaper	p4RNA	10497555	10497849	.	.	.	n1=14.6260972825698;n2=2.60450918675503;n3=5.20437817416595;n4=9.42171910840385
Chr1	ThisPaper	p4RNA	10526175	10526238	.	.	.	n1=1.52542118897968;n2=0;n3=0.3589226327011;n4=1.16649855627858
Chr1	ThisPaper	p4RNA	10531980	10532161	.	.	.	n1=2.69191974525825;n2=0.744145481930008;n3=0.53838394905165;n4=2.1535357962066
Chr1	ThisPaper	p4RNA	10532331	10532506	.	.	.	n1=1.61515184715495;n2=0.372072740965004;n3=1.0767678981033;n4=0.53838394905165
Chr1	ThisPaper	p4RNA	10533523	10534171	.	.	.	n1=7.44764462854783;n2=0.744145481930008;n3=3.589226327011;n4=3.85841830153683
Chr1	ThisPaper	p4RNA	10534311	10534528	.	.	.	n1=3.2303036943099;n2=0.186036370482502;n3=0.987037239928025;n4=2.24326645438187
Chr1	ThisPaper	p4RNA	10603497	10603739	.	.	.	n1=1.70488250533023;n2=0;n3=1.25622921445385;n4=0.44865329087638
Chr1	ThisPaper	p4RNA	10624025	10624173	.	.	.	n1=2.1535357962066;n2=0.186036370482502;n3=0.089730658175275;n4=2.06380513803132
Chr1	ThisPaper	p4RNA	10659015	10659438	.	.	.	n1=10.8574096392083;n2=0.744145481930008;n3=6.01195409774343;n4=4.84545554146487
Chr1	ThisPaper	p4RNA	10659793	10660646	.	.	.	n1=303.828008581481;n2=42.974401581458;n3=195.6128348221;n4=108.215173759381
Chr1	ThisPaper	p4RNA	10660773	10660884	.	.	.	n1=12.1136388536621;n2=2.04640007530752;n3=7.80656726124893;n4=4.30707159241317
Chr1	ThisPaper	p4RNA	10661134	10661360	.	.	.	n1=2.1535357962066;n2=0.372072740965004;n3=1.52542118897968;n4=0.62811460722692
Chr1	ThisPaper	p4RNA	10697000	10697275	.	.	.	n1=16.3309797879001;n2=2.41847281627253;n3=4.57626356693903;n4=11.7547162209611
Chr1	ThisPaper	p4RNA	10697475	10697756	.	.	.	n1=2.42272777073243;n2=0.372072740965004;n3=1.4356905308044;n4=0.98703723992803
Chr1	ThisPaper	p4RNA	10697845	10698459	.	.	.	n1=14.8055585989204;n2=2.97658192772003;n3=6.01195409774343;n4=8.79360450117697
Chr1	ThisPaper	p4RNA	10698610	10698742	.	.	.	n1=1.34595987262913;n2=0;n3=0.53838394905165;n4=0.80757592357748
Chr1	ThisPaper	p4RNA	10699066	10699511	.	.	.	n1=4.39680225058848;n2=0.186036370482502;n3=1.70488250533023;n4=2.69191974525825
Chr1	ThisPaper	p4RNA	10700584	10701473	.	.	.	n1=15.1644812316215;n2=1.11621822289501;n3=6.8195300213209;n4=8.3449512103006
Chr1	ThisPaper	p4RNA	10723591	10723837	.	.	.	n1=3.9481489597121;n2=0.372072740965004;n3=1.0767678981033;n4=2.8713810616088
Chr1	ThisPaper	p4RNA	10723947	10724115	.	.	.	n1=2.1535357962066;n2=0.372072740965004;n3=0.987037239928025;n4=1.16649855627858
Chr1	ThisPaper	p4RNA	10724183	10724331	.	.	.	n1=4.84545554146485;n2=0.372072740965004;n3=0.89730658175275;n4=3.9481489597121
Chr1	ThisPaper	p4RNA	10724398	10724600	.	.	.	n1=12.2931001700127;n2=1.11621822289501;n3=9.96010305745553;n4=2.33299711255717
Chr1	ThisPaper	p4RNA	10724682	10725020	.	.	.	n1=9.42171910840388;n2=1.48829096386002;n3=4.6659942251143;n4=4.75572488328958
Chr1	ThisPaper	p4RNA	10775722	10776216	.	.	.	n1=45.1345210621633;n2=5.95316385544007;n3=21.0867046711896;n4=24.0478163909737
Chr1	ThisPaper	p4RNA	10776579	10777022	.	.	.	n1=23.7786244164479;n2=3.53469103916754;n3=9.78064174110498;n4=13.9979826753429
Chr1	ThisPaper	p4RNA	10777204	10777588	.	.	.	n1=122.751540383776;n2=19.1617461596977;n3=82.7316668376036;n4=40.0198735461724
Chr1	ThisPaper	p4RNA	10802738	10803020	.	.	.	n1=2.8713810616088;n2=0.372072740965004;n3=1.70488250533023;n4=1.16649855627857
Chr1	ThisPaper	p4RNA	10814217	10814502	.	.	.	n1=12.8314841190643;n2=1.86036370482502;n3=9.60118042475443;n4=3.23030369430987
Chr1	ThisPaper	p4RNA	10915809	10915993	.	.	.	n1=9.15252713387805;n2=0.93018185241251;n3=2.5124584289077;n4=6.64006870497035
Chr1	ThisPaper	p4RNA	10916135	10916361	.	.	.	n1=3.9481489597121;n2=0.186036370482502;n3=1.16649855627858;n4=2.78165040343352
Chr1	ThisPaper	p4RNA	10923951	10924062	.	.	.	n1=2.1535357962066;n2=0;n3=0.89730658175275;n4=1.25622921445385
Chr1	ThisPaper	p4RNA	10929678	10929806	.	.	.	n1=1.52542118897968;n2=0.186036370482502;n3=0.53838394905165;n4=0.98703723992803
Chr1	ThisPaper	p4RNA	10929903	10930070	.	.	.	n1=1.25622921445385;n2=0;n3=0.7178452654022;n4=0.53838394905165
Chr1	ThisPaper	p4RNA	10930138	10930999	.	.	.	n1=52.851357665237;n2=6.88334570785258;n3=31.2262690449957;n4=21.6250886202413
Chr1	ThisPaper	p4RNA	10931876	10932216	.	.	.	n1=19.4715528240347;n2=1.67432733434252;n3=13.369868068116;n4=6.1016847559187
Chr1	ThisPaper	p4RNA	10964792	10964975	.	.	.	n1=1.0767678981033;n2=0.186036370482502;n3=0.089730658175275;n4=0.987037239928025
Chr1	ThisPaper	p4RNA	10965069	10965326	.	.	.	n1=2.78165040343353;n2=0.372072740965004;n3=1.4356905308044;n4=1.34595987262913
Chr1	ThisPaper	p4RNA	10965396	10965607	.	.	.	n1=2.78165040343353;n2=0;n3=2.1535357962066;n4=0.62811460722693
Chr1	ThisPaper	p4RNA	10965809	10966050	.	.	.	n1=3.76868764336155;n2=0;n3=2.42272777073243;n4=1.34595987262912
Chr1	ThisPaper	p4RNA	11020293	11020746	.	.	.	n1=68.4644921877348;n2=6.88334570785258;n3=21.3558966457155;n4=47.1085955420193
Chr1	ThisPaper	p4RNA	11020994	11021134	.	.	.	n1=1.61515184715495;n2=0;n3=0.807575923577475;n4=0.807575923577475
Chr1	ThisPaper	p4RNA	11027696	11027763	.	.	.	n1=1.52542118897968;n2=0;n3=0.628114607226925;n4=0.897306581752755
Chr1	ThisPaper	p4RNA	11028216	11028478	.	.	.	n1=18.1255929514056;n2=3.16261829820253;n3=10.1395643738061;n4=7.9860285775995
Chr1	ThisPaper	p4RNA	11044795	11044871	.	.	.	n1=1.88434382168078;n2=0;n3=0.3589226327011;n4=1.52542118897968
Chr1	ThisPaper	p4RNA	11045991	11046126	.	.	.	n1=1.25622921445385;n2=0;n3=0.448653290876375;n4=0.807575923577475
Chr1	ThisPaper	p4RNA	11048265	11048592	.	.	.	n1=5.0249168578154;n2=0.558109111447506;n3=2.5124584289077;n4=2.5124584289077
Chr1	ThisPaper	p4RNA	11048669	11048967	.	.	.	n1=1.34595987262913;n2=0.186036370482502;n3=0.3589226327011;n4=0.98703723992803
Chr1	ThisPaper	p4RNA	11049585	11050685	.	.	.	n1=43.4296385568331;n2=3.16261829820253;n3=23.150509809221;n4=20.2791287476121
Chr1	ThisPaper	p4RNA	11051212	11051365	.	.	.	n1=3.589226327011;n2=0.93018185241251;n3=0.987037239928025;n4=2.60218908708298
Chr1	ThisPaper	p4RNA	11064590	11065118	.	.	.	n1=8.34495121030058;n2=2.23243644579002;n3=4.3070715924132;n4=4.03787961788738
Chr1	ThisPaper	p4RNA	11065180	11065391	.	.	.	n1=6.01195409774343;n2=0.372072740965004;n3=2.60218908708298;n4=3.40976501066045
Chr1	ThisPaper	p4RNA	11065734	11066026	.	.	.	n1=6.01195409774343;n2=0.372072740965004;n3=3.32003435248518;n4=2.69191974525825
Chr1	ThisPaper	p4RNA	11066093	11066457	.	.	.	n1=4.03787961788738;n2=0.558109111447506;n3=2.06380513803133;n4=1.97407447985605
Chr1	ThisPaper	p4RNA	11066520	11067009	.	.	.	n1=3.40976501066045;n2=0.372072740965004;n3=2.06380513803133;n4=1.34595987262912
Chr1	ThisPaper	p4RNA	11079701	11079939	.	.	.	n1=7.71683660307365;n2=0.744145481930008;n3=4.48653290876375;n4=3.2303036943099
Chr1	ThisPaper	p4RNA	11089539	11089949	.	.	.	n1=6.19141541409398;n2=0.744145481930008;n3=2.60218908708298;n4=3.589226327011
Chr1	ThisPaper	p4RNA	11097102	11097297	.	.	.	n1=2.06380513803133;n2=0.186036370482502;n3=1.34595987262913;n4=0.7178452654022
Chr1	ThisPaper	p4RNA	11097363	11097834	.	.	.	n1=5.56330080686705;n2=1.30225459337751;n3=2.42272777073243;n4=3.14057303613462
Chr1	ThisPaper	p4RNA	11097897	11098525	.	.	.	n1=3.67895698518628;n2=0.558109111447506;n3=1.61515184715495;n4=2.06380513803133
Chr1	ThisPaper	p4RNA	11098712	11099027	.	.	.	n1=1.88434382168078;n2=0.186036370482502;n3=0.7178452654022;n4=1.16649855627858
Chr1	ThisPaper	p4RNA	11099662	11099734	.	.	.	n1=1.34595987262913;n2=0.186036370482502;n3=0.89730658175275;n4=0.44865329087638
Chr1	ThisPaper	p4RNA	11099979	11100794	.	.	.	n1=11.1266016137341;n2=1.67432733434252;n3=5.83249278139288;n4=5.29410883234122
Chr1	ThisPaper	p4RNA	11102487	11102783	.	.	.	n1=7.178452654022;n2=0.558109111447506;n3=3.05084237795935;n4=4.12761027606265
Chr1	ThisPaper	p4RNA	11103872	11104047	.	.	.	n1=7.8962979194242;n2=2.04640007530752;n3=3.05084237795935;n4=4.84545554146485
Chr1	ThisPaper	p4RNA	11111019	11111207	.	.	.	n1=9.06279647570278;n2=0.744145481930008;n3=1.70488250533023;n4=7.35791397037255
Chr1	ThisPaper	p4RNA	11111449	11111874	.	.	.	n1=6.90926067949618;n2=1.30225459337751;n3=3.9481489597121;n4=2.96111171978408
Chr1	ThisPaper	p4RNA	11117500	11117723	.	.	.	n1=11.0368709555588;n2=1.67432733434252;n3=4.6659942251143;n4=6.3708767304445
Chr1	ThisPaper	p4RNA	11126489	11126978	.	.	.	n1=254.924799875956;n2=28.6496010543053;n3=110.009786922887;n4=144.915012953069
Chr1	ThisPaper	p4RNA	11127050	11127206	.	.	.	n1=24.5862003400254;n2=3.53469103916754;n3=7.44764462854783;n4=17.1385557114776
Chr1	ThisPaper	p4RNA	11127367	11127629	.	.	.	n1=6.8195300213209;n2=0.744145481930008;n3=4.6659942251143;n4=2.1535357962066
Chr1	ThisPaper	p4RNA	11128969	11129408	.	.	.	n1=58.5043891302793;n2=11.7202913403976;n3=23.9580857327984;n4=34.5463033974809
Chr1	ThisPaper	p4RNA	11132695	11132828	.	.	.	n1=45.2242517203386;n2=8.18560030123009;n3=10.1395643738061;n4=35.0846873465325
Chr1	ThisPaper	p4RNA	11139525	11140183	.	.	.	n1=182.242966753984;n2=28.2775283133403;n3=107.587059152155;n4=74.655907601829
Chr1	ThisPaper	p4RNA	11148170	11149202	.	.	.	n1=19.0228995331583;n2=0.93018185241251;n3=11.1266016137341;n4=7.8962979194242
Chr1	ThisPaper	p4RNA	11149390	11149525	.	.	.	n1=1.70488250533023;n2=0;n3=0.987037239928025;n4=0.717845265402205
Chr1	ThisPaper	p4RNA	11150318	11150512	.	.	.	n1=2.69191974525825;n2=0;n3=1.7946131635055;n4=0.89730658175275
Chr1	ThisPaper	p4RNA	11151020	11151271	.	.	.	n1=2.06380513803133;n2=0.186036370482502;n3=1.16649855627858;n4=0.89730658175275
Chr1	ThisPaper	p4RNA	11151434	11151733	.	.	.	n1=9.3319884502286;n2=1.86036370482502;n3=7.44764462854783;n4=1.88434382168077
Chr1	ThisPaper	p4RNA	11151824	11152441	.	.	.	n1=10.8574096392083;n2=1.86036370482502;n3=8.43468186847585;n4=2.42272777073245
Chr1	ThisPaper	p4RNA	11152640	11152816	.	.	.	n1=6.99899133767145;n2=0.372072740965004;n3=4.3070715924132;n4=2.69191974525825
Chr1	ThisPaper	p4RNA	11178668	11178828	.	.	.	n1=1.70488250533023;n2=0;n3=0.807575923577475;n4=0.897306581752755
Chr1	ThisPaper	p4RNA	11204436	11204549	.	.	.	n1=41.4555640769771;n2=7.81352756026509;n3=22.7018565183446;n4=18.7537075586325
Chr1	ThisPaper	p4RNA	11228580	11228770	.	.	.	n1=23.3299711255715;n2=3.34865466868504;n3=10.3190256901566;n4=13.0109454354149
Chr1	ThisPaper	p4RNA	11230455	11230611	.	.	.	n1=19.56128348221;n2=2.23243644579002;n3=11.5752549046105;n4=7.9860285775995
Chr1	ThisPaper	p4RNA	11259060	11259173	.	.	.	n1=1.52542118897968;n2=0;n3=0.53838394905165;n4=0.98703723992803
Chr1	ThisPaper	p4RNA	11279464	11280204	.	.	.	n1=73.3099477291997;n2=8.37163667171259;n3=33.290074183027;n4=40.0198735461727
Chr1	ThisPaper	p4RNA	11287600	11287668	.	.	.	n1=1.7946131635055;n2=0.186036370482502;n3=1.25622921445385;n4=0.53838394905165
Chr1	ThisPaper	p4RNA	11301328	11301465	.	.	.	n1=1.16649855627858;n2=0;n3=0.7178452654022;n4=0.44865329087638
Chr1	ThisPaper	p4RNA	11301556	11301672	.	.	.	n1=2.24326645438188;n2=0;n3=1.4356905308044;n4=0.80757592357748
Chr1	ThisPaper	p4RNA	11303848	11304169	.	.	.	n1=8.2552205521253;n2=1.48829096386002;n3=4.48653290876375;n4=3.76868764336155
Chr1	ThisPaper	p4RNA	11304512	11304590	.	.	.	n1=2.5124584289077;n2=0.372072740965004;n3=2.42272777073243;n4=0.0897306581752702
Chr1	ThisPaper	p4RNA	11304788	11305189	.	.	.	n1=5.29410883234123;n2=0.558109111447506;n3=1.88434382168078;n4=3.40976501066045
Chr1	ThisPaper	p4RNA	11308794	11308937	.	.	.	n1=2.60218908708298;n2=0.372072740965004;n3=1.61515184715495;n4=0.98703723992803
Chr1	ThisPaper	p4RNA	11309710	11310006	.	.	.	n1=15.4336732061473;n2=2.04640007530752;n3=5.7427621232176;n4=9.6909110829297
Chr1	ThisPaper	p4RNA	11318835	11319443	.	.	.	n1=15.8823264970237;n2=3.16261829820253;n3=11.8444468791363;n4=4.0378796178874
Chr1	ThisPaper	p4RNA	11322983	11323132	.	.	.	n1=2.69191974525825;n2=0.186036370482502;n3=2.06380513803133;n4=0.62811460722692
Chr1	ThisPaper	p4RNA	11323207	11323350	.	.	.	n1=8.70387384300168;n2=1.48829096386002;n3=6.01195409774343;n4=2.69191974525825
Chr1	ThisPaper	p4RNA	11323415	11324032	.	.	.	n1=10.5882176646825;n2=1.30225459337751;n3=7.44764462854783;n4=3.14057303613467
Chr1	ThisPaper	p4RNA	11351497	11351619	.	.	.	n1=4.21734093423793;n2=0.744145481930008;n3=3.05084237795935;n4=1.16649855627858
Chr1	ThisPaper	p4RNA	11351745	11351950	.	.	.	n1=3.49949566883573;n2=0.186036370482502;n3=3.14057303613463;n4=0.3589226327011
Chr1	ThisPaper	p4RNA	11352314	11352384	.	.	.	n1=1.7946131635055;n2=0;n3=1.4356905308044;n4=0.3589226327011
Chr1	ThisPaper	p4RNA	11366759	11366869	.	.	.	n1=1.61515184715495;n2=0.558109111447506;n3=0.17946131635055;n4=1.4356905308044
Chr1	ThisPaper	p4RNA	11369685	11369805	.	.	.	n1=9.6909110829297;n2=0.558109111447506;n3=5.3838394905165;n4=4.3070715924132
Chr1	ThisPaper	p4RNA	11370800	11371100	.	.	.	n1=16.2412491297248;n2=2.04640007530752;n3=3.589226327011;n4=12.6520228027138
Chr1	ThisPaper	p4RNA	11440924	11441431	.	.	.	n1=339.540810535241;n2=68.6474207080433;n3=206.918897752184;n4=132.621912783057
Chr1	ThisPaper	p4RNA	11479198	11479533	.	.	.	n1=12.9212147772396;n2=2.23243644579002;n3=6.55033804679508;n4=6.37087673044452
Chr1	ThisPaper	p4RNA	11493063	11493286	.	.	.	n1=5.56330080686705;n2=0;n3=3.49949566883573;n4=2.06380513803132
Chr1	ThisPaper	p4RNA	11493379	11493489	.	.	.	n1=1.61515184715495;n2=0;n3=1.4356905308044;n4=0.17946131635055
Chr1	ThisPaper	p4RNA	11502983	11505906	.	.	.	n1=57.0686985994749;n2=7.62749118978259;n3=28.3548879833869;n4=28.713810616088
Chr1	ThisPaper	p4RNA	11505983	11509098	.	.	.	n1=104.715678090546;n2=12.4644368223276;n3=53.838394905165;n4=50.877283185381
Chr1	ThisPaper	p4RNA	11509185	11512532	.	.	.	n1=116.201202336981;n2=12.0923640813626;n3=54.2870481960414;n4=61.9141541409396
Chr1	ThisPaper	p4RNA	11518099	11519534	.	.	.	n1=37.0587618263886;n2=4.65090926206255;n3=18.3947849259314;n4=18.6639769004572
Chr1	ThisPaper	p4RNA	11519972	11520090	.	.	.	n1=3.67895698518628;n2=1.11621822289501;n3=1.25622921445385;n4=2.42272777073243
Chr1	ThisPaper	p4RNA	11520217	11520490	.	.	.	n1=2.42272777073243;n2=0;n3=2.06380513803133;n4=0.3589226327011
Chr1	ThisPaper	p4RNA	11520593	11520936	.	.	.	n1=7.26818331219728;n2=0.93018185241251;n3=3.05084237795935;n4=4.21734093423793
Chr1	ThisPaper	p4RNA	11521395	11521550	.	.	.	n1=3.32003435248518;n2=0.372072740965004;n3=0.448653290876375;n4=2.8713810616088
Chr1	ThisPaper	p4RNA	11522241	11522393	.	.	.	n1=2.96111171978408;n2=0.372072740965004;n3=1.7946131635055;n4=1.16649855627858
Chr1	ThisPaper	p4RNA	11585748	11586276	.	.	.	n1=35.2641486628831;n2=4.09280015061505;n3=21.1764353293649;n4=14.0877133335182
Chr1	ThisPaper	p4RNA	11609480	11609922	.	.	.	n1=9.3319884502286;n2=3.16261829820253;n3=4.48653290876375;n4=4.84545554146485
Chr1	ThisPaper	p4RNA	11610106	11610641	.	.	.	n1=24.7656616563759;n2=4.83694563254505;n3=11.4855242464352;n4=13.2801374099407
Chr1	ThisPaper	p4RNA	11618469	11618774	.	.	.	n1=109.291941657485;n2=18.9757097892152;n3=49.6210539709271;n4=59.6708876865579
Chr1	ThisPaper	p4RNA	11619088	11619830	.	.	.	n1=449.640328116303;n2=98.7853127262086;n3=264.16705766801;n4=185.473270448293
Chr1	ThisPaper	p4RNA	11620240	11620467	.	.	.	n1=2.8713810616088;n2=0.186036370482502;n3=1.7946131635055;n4=1.0767678981033
Chr1	ThisPaper	p4RNA	11620627	11620771	.	.	.	n1=3.9481489597121;n2=0.558109111447506;n3=2.1535357962066;n4=1.7946131635055
Chr1	ThisPaper	p4RNA	11634413	11634505	.	.	.	n1=1.4356905308044;n2=0;n3=0.987037239928025;n4=0.448653290876375
Chr1	ThisPaper	p4RNA	11643975	11644526	.	.	.	n1=15.1644812316215;n2=2.23243644579002;n3=7.80656726124893;n4=7.35791397037257
Chr1	ThisPaper	p4RNA	11661151	11661344	.	.	.	n1=7.8962979194242;n2=0.93018185241251;n3=4.93518619964013;n4=2.96111171978407
Chr1	ThisPaper	p4RNA	11661418	11661510	.	.	.	n1=4.03787961788738;n2=0.558109111447506;n3=1.70488250533023;n4=2.33299711255715
Chr1	ThisPaper	p4RNA	11662047	11662280	.	.	.	n1=31.315999703171;n2=6.13920022592257;n3=11.8444468791363;n4=19.4715528240347
Chr1	ThisPaper	p4RNA	11666970	11667060	.	.	.	n1=1.70488250533023;n2=0.186036370482502;n3=1.0767678981033;n4=0.62811460722693
Chr1	ThisPaper	p4RNA	11686401	11686522	.	.	.	n1=1.52542118897968;n2=0.186036370482502;n3=0.269191974525825;n4=1.25622921445385
Chr1	ThisPaper	p4RNA	11686764	11687045	.	.	.	n1=4.84545554146485;n2=0.372072740965004;n3=1.97407447985605;n4=2.8713810616088
Chr1	ThisPaper	p4RNA	11704040	11704251	.	.	.	n1=4.84545554146485;n2=1.48829096386002;n3=1.7946131635055;n4=3.05084237795935
Chr1	ThisPaper	p4RNA	11733679	11734108	.	.	.	n1=18.8434382168078;n2=1.67432733434252;n3=7.8962979194242;n4=10.9471402973836
Chr1	ThisPaper	p4RNA	11734355	11734496	.	.	.	n1=4.57626356693903;n2=0.186036370482502;n3=2.24326645438188;n4=2.33299711255715
Chr1	ThisPaper	p4RNA	11734594	11734806	.	.	.	n1=34.1873807647798;n2=2.60450918675503;n3=29.1624639069644;n4=5.0249168578154
Chr1	ThisPaper	p4RNA	11740684	11740859	.	.	.	n1=4.84545554146485;n2=0.372072740965004;n3=2.42272777073243;n4=2.42272777073242
Chr1	ThisPaper	p4RNA	11752325	11752524	.	.	.	n1=5.0249168578154;n2=0.558109111447506;n3=2.8713810616088;n4=2.1535357962066
Chr1	ThisPaper	p4RNA	11753118	11753990	.	.	.	n1=132.532182124881;n2=14.8829096386002;n3=60.9271169010117;n4=71.6050652238693
Chr1	ThisPaper	p4RNA	11789425	11789509	.	.	.	n1=2.06380513803133;n2=0.372072740965004;n3=1.4356905308044;n4=0.62811460722693
Chr1	ThisPaper	p4RNA	11789757	11790810	.	.	.	n1=20.2791287476122;n2=3.16261829820253;n3=9.60118042475443;n4=10.6779483228578
Chr1	ThisPaper	p4RNA	11791044	11791386	.	.	.	n1=1.52542118897968;n2=0.372072740965004;n3=0.089730658175275;n4=1.43569053080441
Chr1	ThisPaper	p4RNA	11791453	11791761	.	.	.	n1=2.78165040343353;n2=0.186036370482502;n3=1.52542118897968;n4=1.25622921445385
Chr1	ThisPaper	p4RNA	11791848	11792303	.	.	.	n1=4.6659942251143;n2=0.744145481930008;n3=2.96111171978408;n4=1.70488250533022
Chr1	ThisPaper	p4RNA	11793030	11793106	.	.	.	n1=1.97407447985605;n2=0.186036370482502;n3=1.16649855627858;n4=0.80757592357747
Chr1	ThisPaper	p4RNA	11793263	11793560	.	.	.	n1=4.21734093423793;n2=0.744145481930008;n3=2.06380513803133;n4=2.1535357962066
Chr1	ThisPaper	p4RNA	11793783	11793931	.	.	.	n1=1.0767678981033;n2=0;n3=0.89730658175275;n4=0.17946131635055
Chr1	ThisPaper	p4RNA	11807589	11807677	.	.	.	n1=1.61515184715495;n2=0;n3=0.17946131635055;n4=1.4356905308044
Chr1	ThisPaper	p4RNA	11807752	11807828	.	.	.	n1=2.1535357962066;n2=0;n3=0.17946131635055;n4=1.97407447985605
Chr1	ThisPaper	p4RNA	11817636	11817828	.	.	.	n1=8.79360450117695;n2=0.744145481930008;n3=6.64006870497035;n4=2.1535357962066
Chr1	ThisPaper	p4RNA	11822229	11822494	.	.	.	n1=26.4705441617061;n2=3.16261829820253;n3=9.15252713387805;n4=17.3180170278281
Chr1	ThisPaper	p4RNA	11832107	11832173	.	.	.	n1=1.0767678981033;n2=0;n3=1.0767678981033;n4=0
Chr1	ThisPaper	p4RNA	11834831	11835411	.	.	.	n1=5.92222343956815;n2=1.30225459337751;n3=3.85841830153683;n4=2.06380513803132
Chr1	ThisPaper	p4RNA	11836368	11836661	.	.	.	n1=14.5363666243946;n2=3.16261829820253;n3=11.0368709555588;n4=3.4994956688358
Chr1	ThisPaper	p4RNA	11839127	11839209	.	.	.	n1=4.21734093423793;n2=0.558109111447506;n3=2.60218908708298;n4=1.61515184715495
Chr1	ThisPaper	p4RNA	11880071	11880356	.	.	.	n1=77.3478273470871;n2=12.8365095632926;n3=45.4037130366892;n4=31.9441143103979
Chr1	ThisPaper	p4RNA	11880453	11880559	.	.	.	n1=4.48653290876375;n2=0.744145481930008;n3=1.88434382168078;n4=2.60218908708297
Chr1	ThisPaper	p4RNA	11880624	11880846	.	.	.	n1=4.48653290876375;n2=1.67432733434252;n3=3.05084237795935;n4=1.4356905308044
Chr1	ThisPaper	p4RNA	11894007	11894320	.	.	.	n1=2.96111171978408;n2=0.372072740965004;n3=1.4356905308044;n4=1.52542118897968
Chr1	ThisPaper	p4RNA	11899546	11899817	.	.	.	n1=1.34595987262913;n2=0;n3=0.448653290876375;n4=0.897306581752755
Chr1	ThisPaper	p4RNA	11901248	11901705	.	.	.	n1=22.4326645438188;n2=3.16261829820253;n3=12.2931001700127;n4=10.1395643738061
Chr1	ThisPaper	p4RNA	11957955	11958160	.	.	.	n1=6.28114607226925;n2=0.744145481930008;n3=2.69191974525825;n4=3.589226327011
Chr1	ThisPaper	p4RNA	11959345	11959522	.	.	.	n1=1.34595987262913;n2=0;n3=0.7178452654022;n4=0.62811460722693
Chr1	ThisPaper	p4RNA	11960727	11961206	.	.	.	n1=14.7158279407451;n2=2.41847281627253;n3=5.7427621232176;n4=8.9730658175275
Chr1	ThisPaper	p4RNA	11982734	11983068	.	.	.	n1=167.437408155063;n2=16.9293097139077;n3=80.3089390668711;n4=87.1284690881919
Chr1	ThisPaper	p4RNA	11984350	11985111	.	.	.	n1=95.8323429311937;n2=3.53469103916754;n3=40.3787961788738;n4=55.4535467523199
Chr1	ThisPaper	p4RNA	12009995	12010368	.	.	.	n1=23.0607791510457;n2=5.39505474399256;n3=9.15252713387805;n4=13.9082520171677
Chr1	ThisPaper	p4RNA	12013717	12013841	.	.	.	n1=2.5124584289077;n2=0.372072740965004;n3=0.807575923577475;n4=1.70488250533023
Chr1	ThisPaper	p4RNA	12016526	12016946	.	.	.	n1=6.1016847559187;n2=0.372072740965004;n3=2.60218908708298;n4=3.49949566883572
Chr1	ThisPaper	p4RNA	12017372	12017566	.	.	.	n1=3.9481489597121;n2=0.558109111447506;n3=2.78165040343353;n4=1.16649855627857
Chr1	ThisPaper	p4RNA	12017654	12017920	.	.	.	n1=2.33299711255715;n2=0.186036370482502;n3=0.89730658175275;n4=1.4356905308044
Chr1	ThisPaper	p4RNA	12018122	12018182	.	.	.	n1=1.0767678981033;n2=0;n3=1.0767678981033;n4=0
Chr1	ThisPaper	p4RNA	12018250	12018681	.	.	.	n1=3.40976501066045;n2=0.558109111447506;n3=2.1535357962066;n4=1.25622921445385
Chr1	ThisPaper	p4RNA	12018822	12019432	.	.	.	n1=20.9969740130144;n2=2.04640007530752;n3=16.0617878133742;n4=4.9351861996402
Chr1	ThisPaper	p4RNA	12019948	12020180	.	.	.	n1=4.84545554146485;n2=0.93018185241251;n3=3.2303036943099;n4=1.61515184715495
Chr1	ThisPaper	p4RNA	12021745	12022015	.	.	.	n1=14.356905308044;n2=3.34865466868504;n3=11.1266016137341;n4=3.2303036943099
Chr1	ThisPaper	p4RNA	12022478	12022804	.	.	.	n1=17.6769396605292;n2=3.53469103916754;n3=5.7427621232176;n4=11.9341775373116
Chr1	ThisPaper	p4RNA	12031773	12032024	.	.	.	n1=5.3838394905165;n2=0.93018185241251;n3=2.96111171978408;n4=2.42272777073242
Chr1	ThisPaper	p4RNA	12032754	12032939	.	.	.	n1=4.75572488328958;n2=1.11621822289501;n3=2.60218908708298;n4=2.1535357962066
Chr1	ThisPaper	p4RNA	12034224	12034474	.	.	.	n1=8.2552205521253;n2=0.744145481930008;n3=2.60218908708298;n4=5.65303146504232
Chr1	ThisPaper	p4RNA	12034628	12034878	.	.	.	n1=20.2791287476122;n2=2.04640007530752;n3=11.754716220961;n4=8.5244125266512
Chr1	ThisPaper	p4RNA	12035011	12035170	.	.	.	n1=6.19141541409398;n2=0.186036370482502;n3=3.589226327011;n4=2.60218908708298
Chr1	ThisPaper	p4RNA	12035290	12035457	.	.	.	n1=1.88434382168078;n2=0.186036370482502;n3=0.987037239928025;n4=0.897306581752755
Chr1	ThisPaper	p4RNA	12035691	12036049	.	.	.	n1=4.3070715924132;n2=0.558109111447506;n3=2.5124584289077;n4=1.7946131635055
Chr1	ThisPaper	p4RNA	12036128	12037950	.	.	.	n1=432.322311088475;n2=43.9045834338705;n3=207.18808972671;n4=225.134221361765
Chr1	ThisPaper	p4RNA	12038316	12038518	.	.	.	n1=8.16548989395003;n2=0.186036370482502;n3=4.39680225058848;n4=3.76868764336155
Chr1	ThisPaper	p4RNA	12041179	12041343	.	.	.	n1=5.83249278139288;n2=1.86036370482502;n3=4.75572488328958;n4=1.0767678981033
Chr1	ThisPaper	p4RNA	12041752	12042019	.	.	.	n1=6.8195300213209;n2=0.558109111447506;n3=2.69191974525825;n4=4.12761027606265
Chr1	ThisPaper	p4RNA	12077579	12077943	.	.	.	n1=7.98602857759948;n2=0.93018185241251;n3=3.49949566883573;n4=4.48653290876375
Chr1	ThisPaper	p4RNA	12079693	12079881	.	.	.	n1=2.8713810616088;n2=0;n3=2.33299711255715;n4=0.53838394905165
Chr1	ThisPaper	p4RNA	12080609	12080851	.	.	.	n1=26.5602748198814;n2=3.53469103916754;n3=17.5872090023539;n4=8.9730658175275
Chr1	ThisPaper	p4RNA	12138829	12139156	.	.	.	n1=5.56330080686705;n2=0.186036370482502;n3=3.14057303613463;n4=2.42272777073242
Chr1	ThisPaper	p4RNA	12139230	12139394	.	.	.	n1=2.1535357962066;n2=0.558109111447506;n3=0.3589226327011;n4=1.7946131635055
Chr1	ThisPaper	p4RNA	12140044	12140266	.	.	.	n1=3.40976501066045;n2=0.186036370482502;n3=2.06380513803133;n4=1.34595987262912
Chr1	ThisPaper	p4RNA	12140360	12140928	.	.	.	n1=18.1255929514056;n2=2.97658192772003;n3=7.26818331219728;n4=10.8574096392083
Chr1	ThisPaper	p4RNA	12141485	12141697	.	.	.	n1=2.5124584289077;n2=0.558109111447506;n3=0.628114607226925;n4=1.88434382168078
Chr1	ThisPaper	p4RNA	12142478	12142901	.	.	.	n1=11.2163322719094;n2=0.93018185241251;n3=5.56330080686705;n4=5.65303146504235
Chr1	ThisPaper	p4RNA	12142966	12143062	.	.	.	n1=2.1535357962066;n2=0.372072740965004;n3=0.7178452654022;n4=1.4356905308044
Chr1	ThisPaper	p4RNA	12143137	12143219	.	.	.	n1=13.8185213589924;n2=3.90676378013254;n3=2.1535357962066;n4=11.6649855627858
Chr1	ThisPaper	p4RNA	12166516	12166786	.	.	.	n1=6.99899133767145;n2=0.372072740965004;n3=3.32003435248518;n4=3.67895698518627
Chr1	ThisPaper	p4RNA	12166871	12167014	.	.	.	n1=3.9481489597121;n2=0.558109111447506;n3=1.34595987262913;n4=2.60218908708297
Chr1	ThisPaper	p4RNA	12173825	12174030	.	.	.	n1=1.70488250533023;n2=0.186036370482502;n3=0.53838394905165;n4=1.16649855627858
Chr1	ThisPaper	p4RNA	12176553	12176632	.	.	.	n1=1.52542118897968;n2=0.186036370482502;n3=1.4356905308044;n4=0.0897306581752801
Chr1	ThisPaper	p4RNA	12176720	12176874	.	.	.	n1=7.62710594489838;n2=1.48829096386002;n3=5.7427621232176;n4=1.88434382168078
Chr1	ThisPaper	p4RNA	12184667	12184787	.	.	.	n1=11.0368709555588;n2=2.23243644579002;n3=6.90926067949618;n4=4.12761027606262
Chr1	ThisPaper	p4RNA	12186990	12187255	.	.	.	n1=89.730658175275;n2=12.6504731928101;n3=63.61903664627;n4=26.111621529005
Chr1	ThisPaper	p4RNA	12247590	12247799	.	.	.	n1=219.391459238547;n2=41.3000742471155;n3=153.708617454246;n4=65.682841784301
Chr1	ThisPaper	p4RNA	12247878	12248044	.	.	.	n1=22.3429338856435;n2=1.48829096386002;n3=11.0368709555588;n4=11.3060629300847
Chr1	ThisPaper	p4RNA	12249062	12249149	.	.	.	n1=7.71683660307365;n2=1.11621822289501;n3=2.69191974525825;n4=5.0249168578154
Chr1	ThisPaper	p4RNA	12252474	12252602	.	.	.	n1=1.70488250533023;n2=0.186036370482502;n3=0.7178452654022;n4=0.98703723992803
Chr1	ThisPaper	p4RNA	12253031	12253466	.	.	.	n1=12.9212147772396;n2=1.30225459337751;n3=8.88333515935223;n4=4.03787961788737
Chr1	ThisPaper	p4RNA	12263039	12263875	.	.	.	n1=221.903917667455;n2=39.0676378013254;n3=106.061637963175;n4=115.84227970428
Chr1	ThisPaper	p4RNA	12264176	12264396	.	.	.	n1=51.864320425309;n2=4.65090926206255;n3=32.5722289176248;n4=19.2920915076842
Chr1	ThisPaper	p4RNA	12264590	12264771	.	.	.	n1=3.589226327011;n2=0.558109111447506;n3=1.97407447985605;n4=1.61515184715495
Chr1	ThisPaper	p4RNA	12270229	12270346	.	.	.	n1=2.33299711255715;n2=0.186036370482502;n3=0.17946131635055;n4=2.1535357962066
Chr1	ThisPaper	p4RNA	12286613	12286839	.	.	.	n1=21.0867046711896;n2=4.83694563254505;n3=6.99899133767145;n4=14.0877133335182
Chr1	ThisPaper	p4RNA	12292362	12292716	.	.	.	n1=19.4715528240347;n2=2.04640007530752;n3=8.70387384300168;n4=10.767678981033
Chr1	ThisPaper	p4RNA	12292778	12292903	.	.	.	n1=1.4356905308044;n2=0.186036370482502;n3=0.987037239928025;n4=0.448653290876375
Chr1	ThisPaper	p4RNA	12293345	12293752	.	.	.	n1=8.52441252665113;n2=0.93018185241251;n3=5.29410883234123;n4=3.2303036943099
Chr1	ThisPaper	p4RNA	12293839	12294039	.	.	.	n1=18.0358622932303;n2=2.23243644579002;n3=9.87037239928025;n4=8.16548989395005
Chr1	ThisPaper	p4RNA	12297645	12297979	.	.	.	n1=17.1385557114775;n2=1.30225459337751;n3=8.2552205521253;n4=8.8833351593522
Chr1	ThisPaper	p4RNA	12299170	12299539	.	.	.	n1=30.1495011468924;n2=2.60450918675503;n3=17.1385557114775;n4=13.0109454354149
Chr1	ThisPaper	p4RNA	12302966	12303141	.	.	.	n1=2.8713810616088;n2=0;n3=2.33299711255715;n4=0.53838394905165
Chr1	ThisPaper	p4RNA	12314912	12315007	.	.	.	n1=2.06380513803133;n2=0.186036370482502;n3=1.0767678981033;n4=0.98703723992803
Chr1	ThisPaper	p4RNA	12338578	12339204	.	.	.	n1=86.141431848264;n2=4.83694563254505;n3=37.507415117265;n4=48.634016730999
Chr1	ThisPaper	p4RNA	12361513	12361775	.	.	.	n1=1.70488250533023;n2=0;n3=0.987037239928025;n4=0.717845265402205
Chr1	ThisPaper	p4RNA	12361970	12362466	.	.	.	n1=24.8553923145512;n2=1.11621822289501;n3=12.7417534608891;n4=12.1136388536621
Chr1	ThisPaper	p4RNA	12363053	12363931	.	.	.	n1=281.215882721312;n2=31.2541102410603;n3=141.236055967883;n4=139.979826753429
Chr1	ThisPaper	p4RNA	12373441	12373618	.	.	.	n1=3.32003435248518;n2=0.186036370482502;n3=1.52542118897968;n4=1.7946131635055
Chr1	ThisPaper	p4RNA	12373955	12374090	.	.	.	n1=4.12761027606265;n2=0.744145481930008;n3=2.96111171978408;n4=1.16649855627857
Chr1	ThisPaper	p4RNA	12377482	12378927	.	.	.	n1=47.4675181747205;n2=4.27883652109755;n3=27.0089281107578;n4=20.4585900639627
Chr1	ThisPaper	p4RNA	12379039	12380012	.	.	.	n1=23.6888937582726;n2=2.60450918675503;n3=15.8823264970237;n4=7.8065672612489
Chr1	ThisPaper	p4RNA	12401660	12401891	.	.	.	n1=2.42272777073243;n2=0.372072740965004;n3=1.4356905308044;n4=0.98703723992803
Chr1	ThisPaper	p4RNA	12402460	12402738	.	.	.	n1=4.6659942251143;n2=0.558109111447506;n3=2.24326645438188;n4=2.42272777073242
Chr1	ThisPaper	p4RNA	12402816	12403691	.	.	.	n1=16.4207104460753;n2=1.11621822289501;n3=11.0368709555588;n4=5.3838394905165
Chr1	ThisPaper	p4RNA	12403778	12406324	.	.	.	n1=55.45354675232;n2=7.62749118978259;n3=28.5343492997375;n4=26.9191974525825
Chr1	ThisPaper	p4RNA	12406432	12406498	.	.	.	n1=1.34595987262913;n2=0;n3=0.7178452654022;n4=0.62811460722693
Chr1	ThisPaper	p4RNA	12407277	12407814	.	.	.	n1=9.60118042475443;n2=0.558109111447506;n3=5.83249278139288;n4=3.76868764336155
Chr1	ThisPaper	p4RNA	12408104	12408390	.	.	.	n1=3.9481489597121;n2=0.558109111447506;n3=1.0767678981033;n4=2.8713810616088
Chr1	ThisPaper	p4RNA	12408621	12409510	.	.	.	n1=8.43468186847585;n2=1.48829096386002;n3=2.69191974525825;n4=5.7427621232176
Chr1	ThisPaper	p4RNA	12424912	12425025	.	.	.	n1=5.0249168578154;n2=0.558109111447506;n3=3.40976501066045;n4=1.61515184715495
Chr1	ThisPaper	p4RNA	12445417	12445512	.	.	.	n1=1.97407447985605;n2=0.186036370482502;n3=1.4356905308044;n4=0.53838394905165
Chr1	ThisPaper	p4RNA	12445585	12445700	.	.	.	n1=2.33299711255715;n2=0.186036370482502;n3=0.269191974525825;n4=2.06380513803132
Chr1	ThisPaper	p4RNA	12445907	12445993	.	.	.	n1=1.0767678981033;n2=0.186036370482502;n3=0.987037239928025;n4=0.089730658175275
Chr1	ThisPaper	p4RNA	12467118	12467589	.	.	.	n1=22.522395201994;n2=2.79054555723753;n3=7.178452654022;n4=15.343942547972
Chr1	ThisPaper	p4RNA	12467681	12468486	.	.	.	n1=263.269751086257;n2=35.7189831326404;n3=136.121408451892;n4=127.148342634365
Chr1	ThisPaper	p4RNA	12468672	12469178	.	.	.	n1=91.0766180479041;n2=9.85992763557261;n3=51.7745897671337;n4=39.3020282807704
Chr1	ThisPaper	p4RNA	12470216	12471254	.	.	.	n1=119.880159322167;n2=17.4874188253552;n3=62.5422687481667;n4=57.3378905740003
Chr1	ThisPaper	p4RNA	12472044	12472147	.	.	.	n1=2.24326645438188;n2=0;n3=0.269191974525825;n4=1.97407447985605
Chr1	ThisPaper	p4RNA	12483111	12483502	.	.	.	n1=14.8952892570957;n2=1.67432733434252;n3=8.6141431848264;n4=6.2811460722693
Chr1	ThisPaper	p4RNA	12498304	12498764	.	.	.	n1=3.589226327011;n2=0.186036370482502;n3=1.61515184715495;n4=1.97407447985605
Chr1	ThisPaper	p4RNA	12508998	12509395	.	.	.	n1=10.4087563483319;n2=0.558109111447506;n3=5.56330080686705;n4=4.84545554146485
Chr1	ThisPaper	p4RNA	12509490	12509621	.	.	.	n1=1.61515184715495;n2=0;n3=0.3589226327011;n4=1.25622921445385
Chr1	ThisPaper	p4RNA	12510069	12510360	.	.	.	n1=12.382830828188;n2=1.67432733434252;n3=5.56330080686705;n4=6.81953002132095
Chr1	ThisPaper	p4RNA	12510682	12510763	.	.	.	n1=1.97407447985605;n2=0;n3=1.7946131635055;n4=0.17946131635055
Chr1	ThisPaper	p4RNA	12511095	12511411	.	.	.	n1=18.7537075586325;n2=1.86036370482502;n3=9.60118042475443;n4=9.15252713387807
Chr1	ThisPaper	p4RNA	12512372	12512512	.	.	.	n1=2.78165040343353;n2=0.186036370482502;n3=1.70488250533023;n4=1.0767678981033
Chr1	ThisPaper	p4RNA	12514767	12515023	.	.	.	n1=7.71683660307365;n2=0.744145481930008;n3=5.56330080686705;n4=2.1535357962066
Chr1	ThisPaper	p4RNA	12525123	12525303	.	.	.	n1=2.5124584289077;n2=0.372072740965004;n3=0.89730658175275;n4=1.61515184715495
Chr1	ThisPaper	p4RNA	12526517	12526785	.	.	.	n1=2.06380513803133;n2=0;n3=1.16649855627858;n4=0.89730658175275
Chr1	ThisPaper	p4RNA	12527287	12527361	.	.	.	n1=2.78165040343353;n2=0.186036370482502;n3=1.7946131635055;n4=0.98703723992803
Chr1	ThisPaper	p4RNA	12530150	12530451	.	.	.	n1=31.7646529940474;n2=5.39505474399256;n3=4.6659942251143;n4=27.0986587689331
Chr1	ThisPaper	p4RNA	12536497	12536780	.	.	.	n1=2.42272777073243;n2=0.372072740965004;n3=1.97407447985605;n4=0.44865329087638
Chr1	ThisPaper	p4RNA	12555348	12555601	.	.	.	n1=1.88434382168078;n2=0.186036370482502;n3=1.52542118897968;n4=0.3589226327011
Chr1	ThisPaper	p4RNA	12555885	12556536	.	.	.	n1=20.4585900639627;n2=4.46487289158005;n3=12.6520228027138;n4=7.8065672612489
Chr1	ThisPaper	p4RNA	12557015	12557106	.	.	.	n1=2.8713810616088;n2=0.186036370482502;n3=2.24326645438188;n4=0.62811460722692
Chr1	ThisPaper	p4RNA	12557313	12557514	.	.	.	n1=12.1136388536621;n2=2.23243644579002;n3=6.8195300213209;n4=5.2941088323412
Chr1	ThisPaper	p4RNA	12558009	12558144	.	.	.	n1=1.7946131635055;n2=0.186036370482502;n3=1.4356905308044;n4=0.3589226327011
Chr1	ThisPaper	p4RNA	12558231	12558606	.	.	.	n1=6.19141541409398;n2=0.372072740965004;n3=2.60218908708298;n4=3.589226327011
Chr1	ThisPaper	p4RNA	12565302	12565491	.	.	.	n1=11.6649855627858;n2=0.93018185241251;n3=7.08872199584673;n4=4.57626356693907
Chr1	ThisPaper	p4RNA	12566116	12566766	.	.	.	n1=8.34495121030058;n2=0.93018185241251;n3=3.32003435248518;n4=5.0249168578154
Chr1	ThisPaper	p4RNA	12566844	12567522	.	.	.	n1=17.6769396605292;n2=3.53469103916754;n3=7.62710594489838;n4=10.0498337156308
Chr1	ThisPaper	p4RNA	12568202	12568365	.	.	.	n1=13.0109454354149;n2=2.60450918675503;n3=7.5373752867231;n4=5.4735701486918
Chr1	ThisPaper	p4RNA	12569017	12569125	.	.	.	n1=2.78165040343353;n2=0.372072740965004;n3=0.53838394905165;n4=2.24326645438188
Chr1	ThisPaper	p4RNA	12569570	12569662	.	.	.	n1=8.43468186847585;n2=1.86036370482502;n3=2.5124584289077;n4=5.92222343956815
Chr1	ThisPaper	p4RNA	12569808	12570935	.	.	.	n1=32.6619595758001;n2=3.16261829820253;n3=13.369868068116;n4=19.2920915076841
Chr1	ThisPaper	p4RNA	12570998	12572537	.	.	.	n1=52.851357665237;n2=4.65090926206255;n3=23.8683550746232;n4=28.9830025906138
Chr1	ThisPaper	p4RNA	12574068	12574186	.	.	.	n1=2.69191974525825;n2=0.372072740965004;n3=1.52542118897968;n4=1.16649855627857
Chr1	ThisPaper	p4RNA	12574373	12574465	.	.	.	n1=2.06380513803133;n2=0.558109111447506;n3=1.16649855627858;n4=0.89730658175275
Chr1	ThisPaper	p4RNA	12576242	12576511	.	.	.	n1=37.2382231427391;n2=6.32523659640507;n3=27.72677337616;n4=9.5114497665791
Chr1	ThisPaper	p4RNA	12576805	12576942	.	.	.	n1=1.4356905308044;n2=0;n3=0.3589226327011;n4=1.0767678981033
Chr1	ThisPaper	p4RNA	12577813	12578211	.	.	.	n1=22.7915871765199;n2=5.58109111447506;n3=13.1904067517654;n4=9.6011804247545
Chr1	ThisPaper	p4RNA	12579066	12579258	.	.	.	n1=9.96010305745553;n2=1.86036370482502;n3=5.65303146504233;n4=4.3070715924132
Chr1	ThisPaper	p4RNA	12579715	12579831	.	.	.	n1=1.52542118897968;n2=0;n3=1.0767678981033;n4=0.44865329087638
Chr1	ThisPaper	p4RNA	12579920	12580331	.	.	.	n1=10.9471402973836;n2=1.11621822289501;n3=6.4606073886198;n4=4.4865329087638
Chr1	ThisPaper	p4RNA	12580437	12580661	.	.	.	n1=2.33299711255715;n2=0.744145481930008;n3=1.16649855627858;n4=1.16649855627857
Chr1	ThisPaper	p4RNA	12591238	12591548	.	.	.	n1=10.4984870065072;n2=0.93018185241251;n3=5.0249168578154;n4=5.4735701486918
Chr1	ThisPaper	p4RNA	12592002	12592331	.	.	.	n1=3.40976501066045;n2=0.744145481930008;n3=1.97407447985605;n4=1.4356905308044
Chr1	ThisPaper	p4RNA	12593215	12593438	.	.	.	n1=7.44764462854783;n2=1.86036370482502;n3=5.20437817416595;n4=2.24326645438188
Chr1	ThisPaper	p4RNA	12594654	12594908	.	.	.	n1=3.05084237795935;n2=0;n3=1.7946131635055;n4=1.25622921445385
Chr1	ThisPaper	p4RNA	12595067	12595378	.	.	.	n1=13.0109454354149;n2=1.11621822289501;n3=7.08872199584673;n4=5.92222343956817
Chr1	ThisPaper	p4RNA	12595554	12595720	.	.	.	n1=15.4336732061473;n2=2.23243644579002;n3=9.24225779205333;n4=6.19141541409397
Chr1	ThisPaper	p4RNA	12627239	12627342	.	.	.	n1=1.61515184715495;n2=0.372072740965004;n3=0.3589226327011;n4=1.25622921445385
Chr1	ThisPaper	p4RNA	12627440	12627759	.	.	.	n1=5.3838394905165;n2=0.372072740965004;n3=1.34595987262913;n4=4.03787961788737
Chr1	ThisPaper	p4RNA	12627911	12628022	.	.	.	n1=1.0767678981033;n2=0;n3=0.269191974525825;n4=0.807575923577475
Chr1	ThisPaper	p4RNA	12629630	12630042	.	.	.	n1=7.71683660307365;n2=0.93018185241251;n3=3.85841830153683;n4=3.85841830153682
Chr1	ThisPaper	p4RNA	12630254	12630555	.	.	.	n1=1.97407447985605;n2=0.186036370482502;n3=1.0767678981033;n4=0.89730658175275
Chr1	ThisPaper	p4RNA	12630771	12630907	.	.	.	n1=1.34595987262913;n2=0;n3=0.628114607226925;n4=0.717845265402205
Chr1	ThisPaper	p4RNA	12651387	12651585	.	.	.	n1=5.11464751599068;n2=0.744145481930008;n3=4.21734093423793;n4=0.89730658175275
Chr1	ThisPaper	p4RNA	12651819	12651932	.	.	.	n1=1.61515184715495;n2=0.372072740965004;n3=1.4356905308044;n4=0.17946131635055
Chr1	ThisPaper	p4RNA	12652123	12652194	.	.	.	n1=1.25622921445385;n2=0.186036370482502;n3=0.807575923577475;n4=0.448653290876375
Chr1	ThisPaper	p4RNA	12652858	12652955	.	.	.	n1=2.8713810616088;n2=0.372072740965004;n3=2.42272777073243;n4=0.44865329087637
Chr1	ThisPaper	p4RNA	12662704	12662966	.	.	.	n1=38.494452357193;n2=5.95316385544007;n3=15.1644812316215;n4=23.3299711255715
Chr1	ThisPaper	p4RNA	12664495	12664958	.	.	.	n1=21.1764353293649;n2=3.16261829820253;n3=9.51144976657915;n4=11.6649855627858
Chr1	ThisPaper	p4RNA	12665106	12667943	.	.	.	n1=93.8582684513377;n2=11.7202913403976;n3=40.3787961788738;n4=53.4794722724639
Chr1	ThisPaper	p4RNA	12668160	12668238	.	.	.	n1=6.01195409774343;n2=1.86036370482502;n3=3.85841830153683;n4=2.1535357962066
Chr1	ThisPaper	p4RNA	12668303	12668614	.	.	.	n1=10.4984870065072;n2=0.744145481930008;n3=3.85841830153683;n4=6.64006870497037
Chr1	ThisPaper	p4RNA	12668687	12673206	.	.	.	n1=121.674772485673;n2=13.9527277861877;n3=59.9400796610837;n4=61.7346928245893
Chr1	ThisPaper	p4RNA	12673532	12673977	.	.	.	n1=12.5622921445385;n2=0.558109111447506;n3=5.3838394905165;n4=7.178452654022
Chr1	ThisPaper	p4RNA	12674556	12674879	.	.	.	n1=9.60118042475443;n2=0.558109111447506;n3=3.05084237795935;n4=6.55033804679508
Chr1	ThisPaper	p4RNA	12674970	12675032	.	.	.	n1=1.52542118897968;n2=0.186036370482502;n3=1.16649855627858;n4=0.3589226327011
Chr1	ThisPaper	p4RNA	12675563	12676413	.	.	.	n1=7.71683660307365;n2=0.186036370482502;n3=2.96111171978408;n4=4.75572488328957
Chr1	ThisPaper	p4RNA	12676551	12677000	.	.	.	n1=5.65303146504233;n2=0.744145481930008;n3=2.96111171978408;n4=2.69191974525825
Chr1	ThisPaper	p4RNA	12678001	12678287	.	.	.	n1=3.589226327011;n2=0.186036370482502;n3=1.25622921445385;n4=2.33299711255715
Chr1	ThisPaper	p4RNA	12678388	12679013	.	.	.	n1=6.64006870497035;n2=1.11621822289501;n3=3.40976501066045;n4=3.2303036943099
Chr1	ThisPaper	p4RNA	12680184	12680354	.	.	.	n1=2.06380513803133;n2=0.186036370482502;n3=0.628114607226925;n4=1.4356905308044
Chr1	ThisPaper	p4RNA	12681122	12681240	.	.	.	n1=2.69191974525825;n2=0;n3=1.61515184715495;n4=1.0767678981033
Chr1	ThisPaper	p4RNA	12681304	12682005	.	.	.	n1=6.1016847559187;n2=0.93018185241251;n3=3.32003435248518;n4=2.78165040343352
Chr1	ThisPaper	p4RNA	12682140	12683039	.	.	.	n1=4.75572488328958;n2=0.186036370482502;n3=1.70488250533023;n4=3.05084237795935
Chr1	ThisPaper	p4RNA	12683198	12683856	.	.	.	n1=13.5493293844665;n2=1.48829096386002;n3=7.44764462854783;n4=6.10168475591867
Chr1	ThisPaper	p4RNA	12684053	12684187	.	.	.	n1=1.4356905308044;n2=0;n3=0.628114607226925;n4=0.807575923577475
Chr1	ThisPaper	p4RNA	12684520	12684881	.	.	.	n1=9.6909110829297;n2=0.93018185241251;n3=6.1016847559187;n4=3.589226327011
Chr1	ThisPaper	p4RNA	12691542	12691641	.	.	.	n1=4.39680225058848;n2=0.186036370482502;n3=3.589226327011;n4=0.80757592357748
Chr1	ThisPaper	p4RNA	12692600	12692666	.	.	.	n1=11.2163322719094;n2=0.372072740965004;n3=7.5373752867231;n4=3.6789569851863
Chr1	ThisPaper	p4RNA	12700566	12700786	.	.	.	n1=2.8713810616088;n2=0.186036370482502;n3=1.0767678981033;n4=1.7946131635055
Chr1	ThisPaper	p4RNA	12700985	12701222	.	.	.	n1=1.16649855627858;n2=0.186036370482502;n3=0.628114607226925;n4=0.538383949051655
Chr1	ThisPaper	p4RNA	12701363	12701519	.	.	.	n1=1.4356905308044;n2=0.372072740965004;n3=1.16649855627858;n4=0.26919197452582
Chr1	ThisPaper	p4RNA	12703852	12703995	.	.	.	n1=2.06380513803133;n2=0;n3=1.0767678981033;n4=0.98703723992803
Chr1	ThisPaper	p4RNA	12711654	12711819	.	.	.	n1=2.33299711255715;n2=0.186036370482502;n3=1.4356905308044;n4=0.89730658175275
Chr1	ThisPaper	p4RNA	12712482	12712677	.	.	.	n1=5.11464751599068;n2=0.186036370482502;n3=2.33299711255715;n4=2.78165040343353
Chr1	ThisPaper	p4RNA	12712767	12713252	.	.	.	n1=4.75572488328958;n2=1.11621822289501;n3=1.7946131635055;n4=2.96111171978408
Chr1	ThisPaper	p4RNA	12713472	12713726	.	.	.	n1=3.76868764336155;n2=0.186036370482502;n3=1.34595987262913;n4=2.42272777073242
Chr1	ThisPaper	p4RNA	12714217	12714812	.	.	.	n1=5.47357014869178;n2=0.558109111447506;n3=1.7946131635055;n4=3.67895698518628
Chr1	ThisPaper	p4RNA	12714873	12715336	.	.	.	n1=3.05084237795935;n2=0.558109111447506;n3=0.807575923577475;n4=2.24326645438187
Chr1	ThisPaper	p4RNA	12715453	12715820	.	.	.	n1=4.21734093423793;n2=0;n3=1.4356905308044;n4=2.78165040343353
Chr1	ThisPaper	p4RNA	12716499	12717012	.	.	.	n1=3.67895698518628;n2=0;n3=0.89730658175275;n4=2.78165040343353
Chr1	ThisPaper	p4RNA	12717611	12717868	.	.	.	n1=2.06380513803133;n2=0.744145481930008;n3=0.89730658175275;n4=1.16649855627858
Chr1	ThisPaper	p4RNA	12717962	12718153	.	.	.	n1=2.33299711255715;n2=0;n3=1.52542118897968;n4=0.80757592357747
Chr1	ThisPaper	p4RNA	12718457	12718686	.	.	.	n1=2.96111171978408;n2=0.558109111447506;n3=1.52542118897968;n4=1.4356905308044
Chr1	ThisPaper	p4RNA	12719170	12719885	.	.	.	n1=6.55033804679508;n2=0.558109111447506;n3=4.39680225058848;n4=2.1535357962066
Chr1	ThisPaper	p4RNA	12720655	12721324	.	.	.	n1=11.3060629300847;n2=2.23243644579002;n3=6.37087673044453;n4=4.93518619964017
Chr1	ThisPaper	p4RNA	12722484	12722995	.	.	.	n1=5.65303146504233;n2=0.744145481930008;n3=3.67895698518628;n4=1.97407447985605
Chr1	ThisPaper	p4RNA	12723288	12723802	.	.	.	n1=8.52441252665113;n2=0.744145481930008;n3=3.32003435248518;n4=5.20437817416595
Chr1	ThisPaper	p4RNA	12724573	12724673	.	.	.	n1=1.70488250533023;n2=0;n3=0.807575923577475;n4=0.897306581752755
Chr1	ThisPaper	p4RNA	12725522	12725629	.	.	.	n1=1.34595987262913;n2=0;n3=0.3589226327011;n4=0.98703723992803
Chr1	ThisPaper	p4RNA	12726044	12726331	.	.	.	n1=1.70488250533023;n2=0.186036370482502;n3=0.448653290876375;n4=1.25622921445385
Chr1	ThisPaper	p4RNA	12726411	12726558	.	.	.	n1=2.24326645438188;n2=0.372072740965004;n3=0.807575923577475;n4=1.43569053080441
Chr1	ThisPaper	p4RNA	12726627	12726800	.	.	.	n1=2.5124584289077;n2=0.372072740965004;n3=0.987037239928025;n4=1.52542118897968
Chr1	ThisPaper	p4RNA	12726897	12727873	.	.	.	n1=12.2033695118374;n2=0.93018185241251;n3=4.03787961788738;n4=8.16548989395002
Chr1	ThisPaper	p4RNA	12728014	12728986	.	.	.	n1=270.268742423928;n2=22.6964371988653;n3=90.6279647570278;n4=179.6407776669
Chr1	ThisPaper	p4RNA	12729624	12729941	.	.	.	n1=193.907952316769;n2=21.2081462350052;n3=113.509282591723;n4=80.398669725046
Chr1	ThisPaper	p4RNA	12730003	12730686	.	.	.	n1=11.6649855627858;n2=2.60450918675503;n3=7.8962979194242;n4=3.7686876433616
Chr1	ThisPaper	p4RNA	12732291	12732659	.	.	.	n1=4.3070715924132;n2=0.372072740965004;n3=2.06380513803133;n4=2.24326645438187
Chr1	ThisPaper	p4RNA	12732739	12732895	.	.	.	n1=2.33299711255715;n2=0.372072740965004;n3=1.34595987262913;n4=0.98703723992802
Chr1	ThisPaper	p4RNA	12740001	12741658	.	.	.	n1=31.315999703171;n2=0.372072740965004;n3=19.0228995331583;n4=12.2931001700127
Chr1	ThisPaper	p4RNA	12741752	12742161	.	.	.	n1=27.8165040343353;n2=0.744145481930008;n3=17.4077476860034;n4=10.4087563483319
Chr1	ThisPaper	p4RNA	12742719	12743017	.	.	.	n1=189.870072698882;n2=19.1617461596977;n3=94.4863830585646;n4=95.3836896403174
Chr1	ThisPaper	p4RNA	12753510	12753843	.	.	.	n1=1.4356905308044;n2=0;n3=0.17946131635055;n4=1.25622921445385
Chr1	ThisPaper	p4RNA	12761466	12761622	.	.	.	n1=2.33299711255715;n2=0.372072740965004;n3=0.448653290876375;n4=1.88434382168078
Chr1	ThisPaper	p4RNA	12767478	12767700	.	.	.	n1=5.3838394905165;n2=0.372072740965004;n3=2.06380513803133;n4=3.32003435248517
Chr1	ThisPaper	p4RNA	12768485	12768741	.	.	.	n1=1.61515184715495;n2=0.186036370482502;n3=1.16649855627858;n4=0.44865329087637
Chr1	ThisPaper	p4RNA	12770900	12771141	.	.	.	n1=3.49949566883573;n2=0.186036370482502;n3=1.7946131635055;n4=1.70488250533023
Chr1	ThisPaper	p4RNA	12771953	12772161	.	.	.	n1=2.5124584289077;n2=0.186036370482502;n3=1.7946131635055;n4=0.7178452654022
Chr1	ThisPaper	p4RNA	12774319	12774545	.	.	.	n1=3.49949566883573;n2=0.558109111447506;n3=1.34595987262913;n4=2.1535357962066
Chr1	ThisPaper	p4RNA	12775301	12775515	.	.	.	n1=2.42272777073243;n2=0.372072740965004;n3=1.4356905308044;n4=0.98703723992803
Chr1	ThisPaper	p4RNA	12777719	12778002	.	.	.	n1=2.78165040343353;n2=0.558109111447506;n3=0.987037239928025;n4=1.79461316350551
Chr1	ThisPaper	p4RNA	12778741	12778971	.	.	.	n1=2.06380513803133;n2=0;n3=1.4356905308044;n4=0.62811460722693
Chr1	ThisPaper	p4RNA	12781153	12781426	.	.	.	n1=2.8713810616088;n2=0.744145481930008;n3=1.34595987262913;n4=1.52542118897967
Chr1	ThisPaper	p4RNA	12784495	12784855	.	.	.	n1=3.40976501066045;n2=0.186036370482502;n3=1.61515184715495;n4=1.7946131635055
Chr1	ThisPaper	p4RNA	12785541	12785832	.	.	.	n1=3.589226327011;n2=0.372072740965004;n3=1.34595987262913;n4=2.24326645438187
Chr1	ThisPaper	p4RNA	12787968	12788226	.	.	.	n1=3.76868764336155;n2=0.372072740965004;n3=1.4356905308044;n4=2.33299711255715
Chr1	ThisPaper	p4RNA	12788974	12789245	.	.	.	n1=2.96111171978408;n2=0.186036370482502;n3=1.52542118897968;n4=1.4356905308044
Chr1	ThisPaper	p4RNA	12791384	12791533	.	.	.	n1=2.60218908708298;n2=0.186036370482502;n3=0.3589226327011;n4=2.24326645438188
Chr1	ThisPaper	p4RNA	12792454	12792630	.	.	.	n1=2.69191974525825;n2=0.186036370482502;n3=1.7946131635055;n4=0.89730658175275
Chr1	ThisPaper	p4RNA	12794738	12795037	.	.	.	n1=4.57626356693903;n2=0.372072740965004;n3=2.1535357962066;n4=2.42272777073243
Chr1	ThisPaper	p4RNA	12795785	12796048	.	.	.	n1=2.60218908708298;n2=0;n3=1.7946131635055;n4=0.80757592357748
Chr1	ThisPaper	p4RNA	12798082	12798375	.	.	.	n1=3.32003435248518;n2=0.372072740965004;n3=1.16649855627858;n4=2.1535357962066
Chr1	ThisPaper	p4RNA	12801460	12801676	.	.	.	n1=3.49949566883573;n2=0.372072740965004;n3=2.06380513803133;n4=1.4356905308044
Chr1	ThisPaper	p4RNA	12802471	12802760	.	.	.	n1=2.96111171978408;n2=0.744145481930008;n3=1.7946131635055;n4=1.16649855627858
Chr1	ThisPaper	p4RNA	12804778	12805022	.	.	.	n1=5.11464751599068;n2=1.11621822289501;n3=1.61515184715495;n4=3.49949566883573
Chr1	ThisPaper	p4RNA	12808215	12808494	.	.	.	n1=7.26818331219728;n2=1.11621822289501;n3=3.589226327011;n4=3.67895698518628
Chr1	ThisPaper	p4RNA	12809193	12809516	.	.	.	n1=4.3070715924132;n2=0;n3=2.96111171978408;n4=1.34595987262912
Chr1	ThisPaper	p4RNA	12812182	12812633	.	.	.	n1=7.26818331219728;n2=0.186036370482502;n3=2.06380513803133;n4=5.20437817416595
Chr1	ThisPaper	p4RNA	12812704	12812982	.	.	.	n1=7.80656726124893;n2=0.372072740965004;n3=5.0249168578154;n4=2.78165040343353
Chr1	ThisPaper	p4RNA	12814531	12814724	.	.	.	n1=1.52542118897968;n2=0.186036370482502;n3=1.25622921445385;n4=0.26919197452583
Chr1	ThisPaper	p4RNA	12818556	12819021	.	.	.	n1=10.767678981033;n2=1.48829096386002;n3=4.75572488328958;n4=6.01195409774342
Chr1	ThisPaper	p4RNA	12820152	12820541	.	.	.	n1=2.24326645438188;n2=0.372072740965004;n3=1.16649855627858;n4=1.0767678981033
Chr1	ThisPaper	p4RNA	12820675	12821034	.	.	.	n1=1.7946131635055;n2=0.186036370482502;n3=1.25622921445385;n4=0.53838394905165
Chr1	ThisPaper	p4RNA	12822163	12822770	.	.	.	n1=4.12761027606265;n2=0.558109111447506;n3=1.88434382168078;n4=2.24326645438187
Chr1	ThisPaper	p4RNA	12822846	12822939	.	.	.	n1=1.25622921445385;n2=0.186036370482502;n3=0.807575923577475;n4=0.448653290876375
Chr1	ThisPaper	p4RNA	12824976	12825143	.	.	.	n1=1.25622921445385;n2=0;n3=0.53838394905165;n4=0.7178452654022
Chr1	ThisPaper	p4RNA	12825211	12825475	.	.	.	n1=4.12761027606265;n2=0.372072740965004;n3=2.33299711255715;n4=1.7946131635055
Chr1	ThisPaper	p4RNA	12826195	12826429	.	.	.	n1=1.97407447985605;n2=0.372072740965004;n3=1.25622921445385;n4=0.7178452654022
Chr1	ThisPaper	p4RNA	12826569	12827024	.	.	.	n1=2.96111171978408;n2=0.372072740965004;n3=1.25622921445385;n4=1.70488250533023
Chr1	ThisPaper	p4RNA	12827610	12827740	.	.	.	n1=1.52542118897968;n2=0.186036370482502;n3=0.53838394905165;n4=0.98703723992803
Chr1	ThisPaper	p4RNA	12827851	12828048	.	.	.	n1=3.2303036943099;n2=0.186036370482502;n3=2.78165040343353;n4=0.44865329087637
Chr1	ThisPaper	p4RNA	12829506	12829670	.	.	.	n1=1.7946131635055;n2=0.372072740965004;n3=0.89730658175275;n4=0.89730658175275
Chr1	ThisPaper	p4RNA	12829743	12829893	.	.	.	n1=1.88434382168078;n2=0;n3=1.70488250533023;n4=0.17946131635055
Chr1	ThisPaper	p4RNA	12830711	12831011	.	.	.	n1=4.75572488328958;n2=0.372072740965004;n3=1.88434382168078;n4=2.8713810616088
Chr1	ThisPaper	p4RNA	12833464	12834043	.	.	.	n1=13.1904067517654;n2=1.67432733434252;n3=9.60118042475443;n4=3.58922632701097
Chr1	ThisPaper	p4RNA	12834331	12834535	.	.	.	n1=5.47357014869178;n2=0.93018185241251;n3=3.2303036943099;n4=2.24326645438188
Chr1	ThisPaper	p4RNA	12835679	12835766	.	.	.	n1=1.25622921445385;n2=0;n3=0.448653290876375;n4=0.807575923577475
Chr1	ThisPaper	p4RNA	12838061	12838265	.	.	.	n1=1.70488250533023;n2=0.186036370482502;n3=0.987037239928025;n4=0.717845265402205
Chr1	ThisPaper	p4RNA	12838369	12838595	.	.	.	n1=1.16649855627858;n2=0.186036370482502;n3=0.269191974525825;n4=0.897306581752755
Chr1	ThisPaper	p4RNA	12838772	12838926	.	.	.	n1=2.06380513803133;n2=0.186036370482502;n3=0.987037239928025;n4=1.0767678981033
Chr1	ThisPaper	p4RNA	12839222	12839486	.	.	.	n1=23.5094324419221;n2=4.27883652109755;n3=14.2671746498687;n4=9.2422577920534
Chr1	ThisPaper	p4RNA	12848790	12848880	.	.	.	n1=1.4356905308044;n2=0.186036370482502;n3=0.89730658175275;n4=0.53838394905165
Chr1	ThisPaper	p4RNA	12849603	12849729	.	.	.	n1=1.88434382168078;n2=0.372072740965004;n3=1.16649855627858;n4=0.7178452654022
Chr1	ThisPaper	p4RNA	12856174	12856791	.	.	.	n1=4.3070715924132;n2=0.558109111447506;n3=2.8713810616088;n4=1.4356905308044
Chr1	ThisPaper	p4RNA	12857114	12857325	.	.	.	n1=1.70488250533023;n2=0.186036370482502;n3=0.3589226327011;n4=1.34595987262913
Chr1	ThisPaper	p4RNA	12857739	12858626	.	.	.	n1=5.29410883234123;n2=0;n3=3.14057303613463;n4=2.1535357962066
Chr1	ThisPaper	p4RNA	12858696	12859023	.	.	.	n1=2.96111171978408;n2=0.558109111447506;n3=1.88434382168078;n4=1.0767678981033
Chr1	ThisPaper	p4RNA	12859507	12860001	.	.	.	n1=3.05084237795935;n2=0.558109111447506;n3=1.25622921445385;n4=1.7946131635055
Chr1	ThisPaper	p4RNA	12860488	12862037	.	.	.	n1=113.150359959022;n2=9.67389126509011;n3=45.5831743530397;n4=67.5671856059823
Chr1	ThisPaper	p4RNA	12863228	12863631	.	.	.	n1=20.4585900639627;n2=1.86036370482502;n3=11.2163322719094;n4=9.2422577920533
Chr1	ThisPaper	p4RNA	12864384	12865028	.	.	.	n1=10.9471402973836;n2=0.372072740965004;n3=5.7427621232176;n4=5.204378174166
Chr1	ThisPaper	p4RNA	12865505	12866268	.	.	.	n1=156.400537199504;n2=23.6266190512778;n3=69.3617987694876;n4=87.0387384300164
Chr1	ThisPaper	p4RNA	12872366	12872489	.	.	.	n1=9.06279647570278;n2=0.93018185241251;n3=4.3070715924132;n4=4.75572488328958
Chr1	ThisPaper	p4RNA	12886754	12886997	.	.	.	n1=1.4356905308044;n2=0;n3=0.269191974525825;n4=1.16649855627858
Chr1	ThisPaper	p4RNA	12899770	12900459	.	.	.	n1=276.549888496198;n2=61.0199295182607;n3=114.944973122527;n4=161.604915373671
Chr1	ThisPaper	p4RNA	12900984	12901106	.	.	.	n1=2.5124584289077;n2=0.186036370482502;n3=1.70488250533023;n4=0.80757592357747
Chr1	ThisPaper	p4RNA	12901418	12901549	.	.	.	n1=89.8203888334503;n2=19.9058916416277;n3=49.7107846291024;n4=40.1096042043479
Chr1	ThisPaper	p4RNA	12901951	12903533	.	.	.	n1=677.197277248801;n2=172.827788178244;n3=356.679366246718;n4=320.517911002083
Chr1	ThisPaper	p4RNA	12905261	12906265	.	.	.	n1=216.968731467815;n2=37.3933104669829;n3=133.69868068116;n4=83.270050786655
Chr1	ThisPaper	p4RNA	12906339	12906520	.	.	.	n1=9.3319884502286;n2=0.744145481930008;n3=5.0249168578154;n4=4.3070715924132
Chr1	ThisPaper	p4RNA	12907504	12908317	.	.	.	n1=47.4675181747205;n2=7.44145481930008;n3=21.1764353293649;n4=26.2910828453556
Chr1	ThisPaper	p4RNA	12916051	12916150	.	.	.	n1=6.55033804679508;n2=0.744145481930008;n3=4.75572488328958;n4=1.7946131635055
Chr1	ThisPaper	p4RNA	12918643	12918759	.	.	.	n1=2.1535357962066;n2=0;n3=0.7178452654022;n4=1.4356905308044
Chr1	ThisPaper	p4RNA	12918845	12918935	.	.	.	n1=2.78165040343353;n2=0.558109111447506;n3=1.61515184715495;n4=1.16649855627858
Chr1	ThisPaper	p4RNA	12919958	12920328	.	.	.	n1=9.06279647570278;n2=0.558109111447506;n3=7.178452654022;n4=1.88434382168078
Chr1	ThisPaper	p4RNA	12922007	12922144	.	.	.	n1=1.88434382168078;n2=0;n3=0.89730658175275;n4=0.98703723992803
Chr1	ThisPaper	p4RNA	12922402	12922503	.	.	.	n1=2.5124584289077;n2=0.186036370482502;n3=1.7946131635055;n4=0.7178452654022
Chr1	ThisPaper	p4RNA	12923162	12923517	.	.	.	n1=18.0358622932303;n2=1.30225459337751;n3=10.767678981033;n4=7.2681833121973
Chr1	ThisPaper	p4RNA	12923956	12924287	.	.	.	n1=3.2303036943099;n2=0.744145481930008;n3=1.97407447985605;n4=1.25622921445385
Chr1	ThisPaper	p4RNA	12927623	12927769	.	.	.	n1=4.3070715924132;n2=0.186036370482502;n3=2.5124584289077;n4=1.7946131635055
Chr1	ThisPaper	p4RNA	12927921	12928321	.	.	.	n1=22.9710484928704;n2=1.67432733434252;n3=8.16548989395003;n4=14.8055585989204
Chr1	ThisPaper	p4RNA	12928434	12928545	.	.	.	n1=2.06380513803133;n2=0.186036370482502;n3=0.53838394905165;n4=1.52542118897968
Chr1	ThisPaper	p4RNA	12928654	12928714	.	.	.	n1=3.14057303613463;n2=0.558109111447506;n3=3.05084237795935;n4=0.0897306581752799
Chr1	ThisPaper	p4RNA	12929015	12929255	.	.	.	n1=10.5882176646825;n2=2.04640007530752;n3=4.84545554146485;n4=5.74276212321765
Chr1	ThisPaper	p4RNA	12929337	12929550	.	.	.	n1=4.48653290876375;n2=0.186036370482502;n3=1.0767678981033;n4=3.40976501066045
Chr1	ThisPaper	p4RNA	12929622	12929765	.	.	.	n1=3.9481489597121;n2=0;n3=2.96111171978408;n4=0.98703723992802
Chr1	ThisPaper	p4RNA	12930016	12930633	.	.	.	n1=61.2860395337128;n2=11.3482185994326;n3=39.0328363062446;n4=22.2532032274682
Chr1	ThisPaper	p4RNA	12931099	12931457	.	.	.	n1=26.2910828453556;n2=2.04640007530752;n3=13.1904067517654;n4=13.1006760935902
Chr1	ThisPaper	p4RNA	12931837	12932015	.	.	.	n1=11.2163322719094;n2=1.48829096386002;n3=7.71683660307365;n4=3.49949566883575
Chr1	ThisPaper	p4RNA	12942513	12942818	.	.	.	n1=13.2801374099407;n2=3.16261829820253;n3=5.11464751599068;n4=8.16548989395002
Chr1	ThisPaper	p4RNA	12943047	12943230	.	.	.	n1=5.92222343956815;n2=0.93018185241251;n3=2.1535357962066;n4=3.76868764336155
Chr1	ThisPaper	p4RNA	12950381	12950527	.	.	.	n1=1.0767678981033;n2=0.186036370482502;n3=0.17946131635055;n4=0.89730658175275
Chr1	ThisPaper	p4RNA	12952063	12952320	.	.	.	n1=3.40976501066045;n2=0.558109111447506;n3=2.42272777073243;n4=0.98703723992802
Chr1	ThisPaper	p4RNA	12952511	12952741	.	.	.	n1=1.70488250533023;n2=0;n3=0.7178452654022;n4=0.98703723992803
Chr1	ThisPaper	p4RNA	12952823	12953013	.	.	.	n1=3.32003435248518;n2=0.558109111447506;n3=1.0767678981033;n4=2.24326645438188
Chr1	ThisPaper	p4RNA	12957868	12958278	.	.	.	n1=28.4446186415622;n2=5.20901837351006;n3=9.42171910840388;n4=19.0228995331583
Chr1	ThisPaper	p4RNA	12959706	12960044	.	.	.	n1=8.88333515935223;n2=2.23243644579002;n3=5.11464751599068;n4=3.76868764336155
Chr1	ThisPaper	p4RNA	12966671	12966844	.	.	.	n1=10.8574096392083;n2=0.372072740965004;n3=5.83249278139288;n4=5.02491685781542
Chr1	ThisPaper	p4RNA	12976717	12977228	.	.	.	n1=41.9939480260287;n2=5.76712748495756;n3=15.343942547972;n4=26.6500054780567
Chr1	ThisPaper	p4RNA	12993123	12993182	.	.	.	n1=9.96010305745553;n2=1.67432733434252;n3=7.62710594489838;n4=2.33299711255715
Chr1	ThisPaper	p4RNA	12994580	12994796	.	.	.	n1=20.9072433548391;n2=2.79054555723753;n3=8.70387384300168;n4=12.2033695118374
Chr1	ThisPaper	p4RNA	12995386	12995717	.	.	.	n1=13.9979826753429;n2=3.16261829820253;n3=10.4087563483319;n4=3.589226327011
Chr1	ThisPaper	p4RNA	12996561	12996652	.	.	.	n1=1.25622921445385;n2=0.372072740965004;n3=0.53838394905165;n4=0.7178452654022
Chr1	ThisPaper	p4RNA	12996857	12996923	.	.	.	n1=1.70488250533023;n2=0;n3=0.53838394905165;n4=1.16649855627858
Chr1	ThisPaper	p4RNA	13000500	13000910	.	.	.	n1=4.03787961788738;n2=0.558109111447506;n3=2.69191974525825;n4=1.34595987262913
Chr1	ThisPaper	p4RNA	13001124	13001983	.	.	.	n1=4.12761027606265;n2=0;n3=2.33299711255715;n4=1.7946131635055
Chr1	ThisPaper	p4RNA	13002139	13002368	.	.	.	n1=2.42272777073243;n2=0.186036370482502;n3=0.807575923577475;n4=1.61515184715496
Chr1	ThisPaper	p4RNA	13002682	13002846	.	.	.	n1=1.0767678981033;n2=0;n3=0.269191974525825;n4=0.807575923577475
Chr1	ThisPaper	p4RNA	13002978	13003193	.	.	.	n1=2.60218908708298;n2=0;n3=0.807575923577475;n4=1.79461316350551
Chr1	ThisPaper	p4RNA	13003412	13003861	.	.	.	n1=1.52542118897968;n2=0.186036370482502;n3=0.448653290876375;n4=1.07676789810331
Chr1	ThisPaper	p4RNA	13003972	13004536	.	.	.	n1=3.9481489597121;n2=0.558109111447506;n3=1.34595987262913;n4=2.60218908708297
Chr1	ThisPaper	p4RNA	13007693	13007937	.	.	.	n1=1.7946131635055;n2=0.186036370482502;n3=1.61515184715495;n4=0.17946131635055
Chr1	ThisPaper	p4RNA	13008473	13008563	.	.	.	n1=3.67895698518628;n2=0.558109111447506;n3=2.5124584289077;n4=1.16649855627858
Chr1	ThisPaper	p4RNA	13008732	13009500	.	.	.	n1=16.3309797879001;n2=2.41847281627253;n3=9.06279647570278;n4=7.26818331219732
Chr1	ThisPaper	p4RNA	13009610	13009896	.	.	.	n1=1.70488250533023;n2=0.186036370482502;n3=0.628114607226925;n4=1.0767678981033
Chr1	ThisPaper	p4RNA	13010498	13010758	.	.	.	n1=2.5124584289077;n2=0.186036370482502;n3=1.52542118897968;n4=0.98703723992802
Chr1	ThisPaper	p4RNA	13011261	13011453	.	.	.	n1=3.05084237795935;n2=0.372072740965004;n3=1.4356905308044;n4=1.61515184715495
Chr1	ThisPaper	p4RNA	13012005	13012168	.	.	.	n1=1.52542118897968;n2=0;n3=0.269191974525825;n4=1.25622921445385
Chr1	ThisPaper	p4RNA	13012412	13012549	.	.	.	n1=1.34595987262913;n2=0;n3=0.448653290876375;n4=0.897306581752755
Chr1	ThisPaper	p4RNA	13012832	13013011	.	.	.	n1=3.40976501066045;n2=1.11621822289501;n3=2.96111171978408;n4=0.44865329087637
Chr1	ThisPaper	p4RNA	13013481	13013933	.	.	.	n1=3.05084237795935;n2=0.372072740965004;n3=1.7946131635055;n4=1.25622921445385
Chr1	ThisPaper	p4RNA	13014058	13014502	.	.	.	n1=4.21734093423793;n2=0.372072740965004;n3=2.5124584289077;n4=1.70488250533023
Chr1	ThisPaper	p4RNA	13018828	13019031	.	.	.	n1=1.52542118897968;n2=0;n3=0.3589226327011;n4=1.16649855627858
Chr1	ThisPaper	p4RNA	13019458	13020138	.	.	.	n1=16.5104411042506;n2=1.48829096386002;n3=9.87037239928025;n4=6.64006870497035
Chr1	ThisPaper	p4RNA	13020206	13020801	.	.	.	n1=14.2671746498687;n2=2.41847281627253;n3=11.754716220961;n4=2.5124584289077
Chr1	ThisPaper	p4RNA	13020934	13021424	.	.	.	n1=5.56330080686705;n2=0;n3=2.8713810616088;n4=2.69191974525825
Chr1	ThisPaper	p4RNA	13021509	13021728	.	.	.	n1=2.60218908708298;n2=0.372072740965004;n3=1.88434382168078;n4=0.7178452654022
Chr1	ThisPaper	p4RNA	13022046	13022233	.	.	.	n1=5.0249168578154;n2=0;n3=3.14057303613463;n4=1.88434382168077
Chr1	ThisPaper	p4RNA	13022316	13023003	.	.	.	n1=14.4466359662193;n2=1.11621822289501;n3=8.34495121030058;n4=6.10168475591872
Chr1	ThisPaper	p4RNA	13023123	13023791	.	.	.	n1=12.4725614863632;n2=1.11621822289501;n3=7.62710594489838;n4=4.84545554146482
Chr1	ThisPaper	p4RNA	13027781	13027872	.	.	.	n1=2.5124584289077;n2=0.558109111447506;n3=0.3589226327011;n4=2.1535357962066
Chr1	ThisPaper	p4RNA	13027973	13028709	.	.	.	n1=43.1604465823073;n2=7.06938207833508;n3=31.315999703171;n4=11.8444468791363
Chr1	ThisPaper	p4RNA	13030348	13030409	.	.	.	n1=1.61515184715495;n2=0;n3=1.61515184715495;n4=0
Chr1	ThisPaper	p4RNA	13033911	13033994	.	.	.	n1=3.85841830153683;n2=0.186036370482502;n3=3.32003435248518;n4=0.53838394905165
Chr1	ThisPaper	p4RNA	13042729	13043540	.	.	.	n1=33.290074183027;n2=4.27883652109755;n3=15.2542118897968;n4=18.0358622932302
Chr1	ThisPaper	p4RNA	13055570	13055795	.	.	.	n1=6.01195409774343;n2=0.558109111447506;n3=1.88434382168078;n4=4.12761027606265
Chr1	ThisPaper	p4RNA	13055988	13056431	.	.	.	n1=42.7117932914309;n2=4.65090926206255;n3=25.5732375799534;n4=17.1385557114775
Chr1	ThisPaper	p4RNA	13057211	13057362	.	.	.	n1=2.06380513803133;n2=0;n3=1.61515184715495;n4=0.44865329087638
Chr1	ThisPaper	p4RNA	13066001	13066733	.	.	.	n1=49.262131338226;n2=5.20901837351006;n3=27.3678507434589;n4=21.8942805947671
Chr1	ThisPaper	p4RNA	13068257	13068471	.	.	.	n1=3.9481489597121;n2=0.558109111447506;n3=2.96111171978408;n4=0.98703723992802
Chr1	ThisPaper	p4RNA	13079970	13080296	.	.	.	n1=31.4057303613463;n2=3.34865466868504;n3=14.2671746498687;n4=17.1385557114776
Chr1	ThisPaper	p4RNA	13081914	13082044	.	.	.	n1=1.88434382168078;n2=0;n3=0.807575923577475;n4=1.0767678981033
Chr1	ThisPaper	p4RNA	13082932	13083059	.	.	.	n1=2.42272777073243;n2=0.186036370482502;n3=1.0767678981033;n4=1.34595987262913
Chr1	ThisPaper	p4RNA	13083287	13083646	.	.	.	n1=17.5872090023539;n2=1.67432733434252;n3=6.55033804679508;n4=11.0368709555588
Chr1	ThisPaper	p4RNA	13083767	13083880	.	.	.	n1=2.06380513803133;n2=0.186036370482502;n3=0.89730658175275;n4=1.16649855627858
Chr1	ThisPaper	p4RNA	13083978	13084039	.	.	.	n1=5.56330080686705;n2=0.744145481930008;n3=3.2303036943099;n4=2.33299711255715
Chr1	ThisPaper	p4RNA	13084303	13084540	.	.	.	n1=10.3190256901566;n2=1.67432733434252;n3=5.20437817416595;n4=5.11464751599065
Chr1	ThisPaper	p4RNA	13084782	13084870	.	.	.	n1=3.14057303613463;n2=0;n3=0.628114607226925;n4=2.5124584289077
Chr1	ThisPaper	p4RNA	13085339	13085928	.	.	.	n1=25.6629682381287;n2=5.76712748495756;n3=13.1904067517654;n4=12.4725614863633
Chr1	ThisPaper	p4RNA	13086488	13086727	.	.	.	n1=10.4087563483319;n2=0.93018185241251;n3=7.35791397037255;n4=3.05084237795935
Chr1	ThisPaper	p4RNA	13102475	13102948	.	.	.	n1=9.60118042475443;n2=1.30225459337751;n3=6.8195300213209;n4=2.78165040343353
Chr1	ThisPaper	p4RNA	13108748	13109121	.	.	.	n1=15.343942547972;n2=3.34865466868504;n3=5.83249278139288;n4=9.51144976657912
Chr1	ThisPaper	p4RNA	13109478	13109559	.	.	.	n1=1.0767678981033;n2=0;n3=0.089730658175275;n4=0.987037239928025
Chr1	ThisPaper	p4RNA	13109879	13110144	.	.	.	n1=8.9730658175275;n2=0.93018185241251;n3=5.65303146504233;n4=3.32003435248517
Chr1	ThisPaper	p4RNA	13110815	13111248	.	.	.	n1=3.14057303613463;n2=0;n3=1.16649855627858;n4=1.97407447985605
Chr1	ThisPaper	p4RNA	13127034	13127546	.	.	.	n1=19.6510141403852;n2=1.48829096386002;n3=12.0239081954869;n4=7.6271059448983
Chr1	ThisPaper	p4RNA	13127642	13128035	.	.	.	n1=11.5752549046105;n2=1.11621822289501;n3=7.08872199584673;n4=4.48653290876377
Chr1	ThisPaper	p4RNA	13130059	13130281	.	.	.	n1=1.52542118897968;n2=0;n3=0.7178452654022;n4=0.80757592357748
Chr1	ThisPaper	p4RNA	13131966	13132099	.	.	.	n1=1.34595987262913;n2=0;n3=0.269191974525825;n4=1.0767678981033
Chr1	ThisPaper	p4RNA	13135072	13135373	.	.	.	n1=1.70488250533023;n2=0;n3=0.89730658175275;n4=0.80757592357748
Chr1	ThisPaper	p4RNA	13135607	13135811	.	.	.	n1=1.52542118897968;n2=0.186036370482502;n3=1.0767678981033;n4=0.44865329087638
Chr1	ThisPaper	p4RNA	13136479	13137023	.	.	.	n1=15.5234038643226;n2=2.23243644579002;n3=8.9730658175275;n4=6.5503380467951
Chr1	ThisPaper	p4RNA	13138143	13138440	.	.	.	n1=3.2303036943099;n2=0;n3=2.5124584289077;n4=0.7178452654022
Chr1	ThisPaper	p4RNA	13138634	13138799	.	.	.	n1=2.06380513803133;n2=0;n3=0.807575923577475;n4=1.25622921445385
Chr1	ThisPaper	p4RNA	13138890	13139204	.	.	.	n1=4.39680225058848;n2=0.558109111447506;n3=1.4356905308044;n4=2.96111171978408
Chr1	ThisPaper	p4RNA	13144262	13144562	.	.	.	n1=2.42272777073243;n2=0;n3=1.34595987262913;n4=1.0767678981033
Chr1	ThisPaper	p4RNA	13144629	13144880	.	.	.	n1=3.14057303613463;n2=0.558109111447506;n3=1.88434382168078;n4=1.25622921445385
Chr1	ThisPaper	p4RNA	13148532	13149759	.	.	.	n1=44.5064064549364;n2=6.32523659640507;n3=21.6250886202413;n4=22.8813178346951
Chr1	ThisPaper	p4RNA	13149849	13149987	.	.	.	n1=1.97407447985605;n2=0;n3=0.628114607226925;n4=1.34595987262912
Chr1	ThisPaper	p4RNA	13150083	13150297	.	.	.	n1=8.6141431848264;n2=0.93018185241251;n3=4.03787961788738;n4=4.57626356693902
Chr1	ThisPaper	p4RNA	13153480	13153992	.	.	.	n1=21.7148192784166;n2=2.04640007530752;n3=12.2033695118374;n4=9.5114497665792
Chr1	ThisPaper	p4RNA	13155800	13156031	.	.	.	n1=11.9341775373116;n2=1.48829096386002;n3=0.987037239928025;n4=10.9471402973836
Chr1	ThisPaper	p4RNA	13167235	13167296	.	.	.	n1=1.52542118897968;n2=0.186036370482502;n3=0.807575923577475;n4=0.717845265402205
Chr1	ThisPaper	p4RNA	13171005	13171370	.	.	.	n1=24.4964696818501;n2=2.23243644579002;n3=11.6649855627858;n4=12.8314841190643
Chr1	ThisPaper	p4RNA	13173023	13173111	.	.	.	n1=3.05084237795935;n2=0;n3=1.97407447985605;n4=1.0767678981033
Chr1	ThisPaper	p4RNA	13174296	13175014	.	.	.	n1=9.24225779205333;n2=1.30225459337751;n3=2.8713810616088;n4=6.37087673044453
Chr1	ThisPaper	p4RNA	13175112	13175367	.	.	.	n1=6.01195409774343;n2=0.558109111447506;n3=3.589226327011;n4=2.42272777073243
Chr1	ThisPaper	p4RNA	13175797	13176680	.	.	.	n1=11.8444468791363;n2=1.86036370482502;n3=5.29410883234123;n4=6.55033804679507
Chr1	ThisPaper	p4RNA	13176755	13177761	.	.	.	n1=18.5742462422819;n2=2.97658192772003;n3=9.42171910840388;n4=9.15252713387802
Chr1	ThisPaper	p4RNA	13178061	13178152	.	.	.	n1=1.7946131635055;n2=0;n3=1.52542118897968;n4=0.26919197452582
Chr1	ThisPaper	p4RNA	13179127	13179502	.	.	.	n1=7.178452654022;n2=0.93018185241251;n3=3.32003435248518;n4=3.85841830153682
Chr1	ThisPaper	p4RNA	13179565	13179766	.	.	.	n1=2.69191974525825;n2=0.186036370482502;n3=0.7178452654022;n4=1.97407447985605
Chr1	ThisPaper	p4RNA	13179850	13180035	.	.	.	n1=1.7946131635055;n2=0.186036370482502;n3=0.53838394905165;n4=1.25622921445385
Chr1	ThisPaper	p4RNA	13181323	13181507	.	.	.	n1=1.88434382168078;n2=0;n3=1.61515184715495;n4=0.26919197452583
Chr1	ThisPaper	p4RNA	13184223	13184501	.	.	.	n1=3.49949566883573;n2=0;n3=0.89730658175275;n4=2.60218908708298
Chr1	ThisPaper	p4RNA	13184681	13185033	.	.	.	n1=1.70488250533023;n2=0;n3=0.53838394905165;n4=1.16649855627858
Chr1	ThisPaper	p4RNA	13185962	13186227	.	.	.	n1=2.42272777073243;n2=0.372072740965004;n3=0.807575923577475;n4=1.61515184715496
Chr1	ThisPaper	p4RNA	13187090	13187272	.	.	.	n1=1.0767678981033;n2=0;n3=0.807575923577475;n4=0.269191974525825
Chr1	ThisPaper	p4RNA	13187562	13187659	.	.	.	n1=1.70488250533023;n2=0.186036370482502;n3=1.4356905308044;n4=0.26919197452583
Chr1	ThisPaper	p4RNA	13188594	13188744	.	.	.	n1=2.33299711255715;n2=0.558109111447506;n3=0.628114607226925;n4=1.70488250533023
Chr1	ThisPaper	p4RNA	13188838	13189262	.	.	.	n1=3.32003435248518;n2=0.558109111447506;n3=1.97407447985605;n4=1.34595987262913
Chr1	ThisPaper	p4RNA	13189330	13189546	.	.	.	n1=6.99899133767145;n2=0.744145481930008;n3=5.0249168578154;n4=1.97407447985605
Chr1	ThisPaper	p4RNA	13189632	13189956	.	.	.	n1=4.39680225058848;n2=0.93018185241251;n3=3.05084237795935;n4=1.34595987262913
Chr1	ThisPaper	p4RNA	13190017	13190290	.	.	.	n1=2.42272777073243;n2=0.186036370482502;n3=1.7946131635055;n4=0.62811460722693
Chr1	ThisPaper	p4RNA	13190876	13191015	.	.	.	n1=1.61515184715495;n2=0;n3=0.89730658175275;n4=0.7178452654022
Chr1	ThisPaper	p4RNA	13191469	13191766	.	.	.	n1=11.3060629300847;n2=0.93018185241251;n3=6.4606073886198;n4=4.8454555414649
Chr1	ThisPaper	p4RNA	13191860	13192306	.	.	.	n1=8.07575923577475;n2=0.558109111447506;n3=5.20437817416595;n4=2.8713810616088
Chr1	ThisPaper	p4RNA	13199043	13199754	.	.	.	n1=19.0228995331583;n2=1.67432733434252;n3=11.3957935882599;n4=7.6271059448984
Chr1	ThisPaper	p4RNA	13201412	13201868	.	.	.	n1=33.4695354993776;n2=4.27883652109755;n3=17.946131635055;n4=15.5234038643226
Chr1	ThisPaper	p4RNA	13212416	13212513	.	.	.	n1=1.97407447985605;n2=0;n3=0.448653290876375;n4=1.52542118897967
Chr1	ThisPaper	p4RNA	13218132	13218219	.	.	.	n1=2.8713810616088;n2=0.558109111447506;n3=2.42272777073243;n4=0.44865329087637
Chr1	ThisPaper	p4RNA	13219600	13219771	.	.	.	n1=9.87037239928025;n2=1.30225459337751;n3=4.39680225058848;n4=5.47357014869177
Chr1	ThisPaper	p4RNA	13219901	13220019	.	.	.	n1=1.88434382168078;n2=0.558109111447506;n3=0.448653290876375;n4=1.43569053080441
Chr1	ThisPaper	p4RNA	13231040	13231243	.	.	.	n1=2.24326645438188;n2=0.372072740965004;n3=1.61515184715495;n4=0.62811460722693
Chr1	ThisPaper	p4RNA	13231445	13231554	.	.	.	n1=3.9481489597121;n2=0.186036370482502;n3=2.78165040343353;n4=1.16649855627857
Chr1	ThisPaper	p4RNA	13233218	13233684	.	.	.	n1=6.28114607226925;n2=0.558109111447506;n3=2.8713810616088;n4=3.40976501066045
Chr1	ThisPaper	p4RNA	13234428	13234543	.	.	.	n1=2.24326645438188;n2=0;n3=0.987037239928025;n4=1.25622921445385
Chr1	ThisPaper	p4RNA	13234771	13235344	.	.	.	n1=15.8823264970237;n2=2.41847281627253;n3=8.16548989395003;n4=7.71683660307367
Chr1	ThisPaper	p4RNA	13235511	13235674	.	.	.	n1=1.97407447985605;n2=0.372072740965004;n3=0.89730658175275;n4=1.0767678981033
Chr1	ThisPaper	p4RNA	13235861	13236056	.	.	.	n1=4.21734093423793;n2=0.558109111447506;n3=2.60218908708298;n4=1.61515184715495
Chr1	ThisPaper	p4RNA	13236130	13236234	.	.	.	n1=1.34595987262913;n2=0;n3=1.16649855627858;n4=0.17946131635055
Chr1	ThisPaper	p4RNA	13237327	13237662	.	.	.	n1=5.83249278139288;n2=0.372072740965004;n3=5.20437817416595;n4=0.62811460722693
Chr1	ThisPaper	p4RNA	13238740	13239234	.	.	.	n1=56.6200453085985;n2=5.58109111447506;n3=11.754716220961;n4=44.8653290876375
Chr1	ThisPaper	p4RNA	13239327	13239635	.	.	.	n1=3.49949566883573;n2=0.372072740965004;n3=0.7178452654022;n4=2.78165040343353
Chr1	ThisPaper	p4RNA	13239737	13240754	.	.	.	n1=57.5173518903513;n2=6.51127296688757;n3=43.6090998731837;n4=13.9082520171676
Chr1	ThisPaper	p4RNA	13241022	13241606	.	.	.	n1=30.0597704887171;n2=2.04640007530752;n3=9.60118042475443;n4=20.4585900639627
Chr1	ThisPaper	p4RNA	13242016	13242324	.	.	.	n1=30.9570770704699;n2=4.09280015061505;n3=14.9850199152709;n4=15.972057155199
Chr1	ThisPaper	p4RNA	13242462	13242820	.	.	.	n1=129.301878430571;n2=17.1153460843902;n3=66.6698790242293;n4=62.6319994063417
Chr1	ThisPaper	p4RNA	13242902	13243462	.	.	.	n1=40.3787961788738;n2=6.13920022592257;n3=20.9072433548391;n4=19.4715528240347
Chr1	ThisPaper	p4RNA	13243925	13244328	.	.	.	n1=94.3966524003893;n2=13.7666914157052;n3=49.0826700218754;n4=45.3139823785139
Chr1	ThisPaper	p4RNA	13244429	13244699	.	.	.	n1=1.61515184715495;n2=0.186036370482502;n3=0.17946131635055;n4=1.4356905308044
Chr1	ThisPaper	p4RNA	13244903	13245099	.	.	.	n1=19.2023608495089;n2=2.41847281627253;n3=10.2292950319814;n4=8.9730658175275
Chr1	ThisPaper	p4RNA	13247496	13247705	.	.	.	n1=58.5941197884546;n2=10.2320003765376;n3=24.9451229727265;n4=33.6489968157281
Chr1	ThisPaper	p4RNA	13248039	13248507	.	.	.	n1=112.522245351795;n2=17.3013824548727;n3=38.3149910408424;n4=74.2072543109526
Chr1	ThisPaper	p4RNA	13250186	13250382	.	.	.	n1=13.1904067517654;n2=0.558109111447506;n3=1.52542118897968;n4=11.6649855627857
Chr1	ThisPaper	p4RNA	13250529	13250849	.	.	.	n1=89.9998501498008;n2=11.1621822289501;n3=23.3299711255715;n4=66.6698790242293
Chr1	ThisPaper	p4RNA	13256950	13257235	.	.	.	n1=14.4466359662193;n2=2.04640007530752;n3=8.43468186847585;n4=6.01195409774345
Chr1	ThisPaper	p4RNA	13263833	13263968	.	.	.	n1=3.05084237795935;n2=0.186036370482502;n3=1.4356905308044;n4=1.61515184715495
Chr1	ThisPaper	p4RNA	13264259	13264783	.	.	.	n1=8.9730658175275;n2=0.93018185241251;n3=5.65303146504233;n4=3.32003435248517
Chr1	ThisPaper	p4RNA	13264920	13265518	.	.	.	n1=6.01195409774343;n2=0.186036370482502;n3=3.49949566883573;n4=2.5124584289077
Chr1	ThisPaper	p4RNA	13265622	13265872	.	.	.	n1=3.40976501066045;n2=0.186036370482502;n3=1.88434382168078;n4=1.52542118897967
Chr1	ThisPaper	p4RNA	13266006	13266471	.	.	.	n1=10.5882176646825;n2=0.93018185241251;n3=5.20437817416595;n4=5.38383949051655
Chr1	ThisPaper	p4RNA	13266681	13266902	.	.	.	n1=2.8713810616088;n2=0.372072740965004;n3=1.52542118897968;n4=1.34595987262912
Chr1	ThisPaper	p4RNA	13266968	13267220	.	.	.	n1=1.7946131635055;n2=0;n3=0.89730658175275;n4=0.89730658175275
Chr1	ThisPaper	p4RNA	13267343	13267790	.	.	.	n1=14.4466359662193;n2=1.48829096386002;n3=7.44764462854783;n4=6.99899133767147
Chr1	ThisPaper	p4RNA	13269575	13270210	.	.	.	n1=17.6769396605292;n2=3.72072740965004;n3=10.8574096392083;n4=6.8195300213209
Chr1	ThisPaper	p4RNA	13270474	13270911	.	.	.	n1=3.589226327011;n2=0;n3=1.97407447985605;n4=1.61515184715495
Chr1	ThisPaper	p4RNA	13271006	13271218	.	.	.	n1=6.4606073886198;n2=0.186036370482502;n3=2.69191974525825;n4=3.76868764336155
Chr1	ThisPaper	p4RNA	13271680	13271779	.	.	.	n1=2.1535357962066;n2=0.186036370482502;n3=0.807575923577475;n4=1.34595987262913
Chr1	ThisPaper	p4RNA	13272488	13272711	.	.	.	n1=5.3838394905165;n2=0.372072740965004;n3=1.61515184715495;n4=3.76868764336155
Chr1	ThisPaper	p4RNA	13273077	13273270	.	.	.	n1=1.25622921445385;n2=0;n3=0.628114607226925;n4=0.628114607226925
Chr1	ThisPaper	p4RNA	13273406	13273475	.	.	.	n1=1.16649855627858;n2=0.186036370482502;n3=0.628114607226925;n4=0.538383949051655
Chr1	ThisPaper	p4RNA	13273749	13273811	.	.	.	n1=1.0767678981033;n2=0;n3=0.987037239928025;n4=0.089730658175275
Chr1	ThisPaper	p4RNA	13273873	13274413	.	.	.	n1=4.48653290876375;n2=0.372072740965004;n3=2.06380513803133;n4=2.42272777073242
Chr1	ThisPaper	p4RNA	13275307	13275703	.	.	.	n1=8.16548989395003;n2=1.11621822289501;n3=3.76868764336155;n4=4.39680225058848
Chr1	ThisPaper	p4RNA	13282771	13283046	.	.	.	n1=9.06279647570278;n2=0.558109111447506;n3=7.35791397037255;n4=1.70488250533023
Chr1	ThisPaper	p4RNA	13283175	13283274	.	.	.	n1=10.6779483228577;n2=2.41847281627253;n3=6.28114607226925;n4=4.39680225058845
Chr1	ThisPaper	p4RNA	13285380	13285539	.	.	.	n1=3.85841830153683;n2=0.372072740965004;n3=2.42272777073243;n4=1.4356905308044
Chr1	ThisPaper	p4RNA	13285612	13285755	.	.	.	n1=3.49949566883573;n2=0.186036370482502;n3=1.4356905308044;n4=2.06380513803133
Chr1	ThisPaper	p4RNA	13287191	13287441	.	.	.	n1=2.8713810616088;n2=0.186036370482502;n3=2.42272777073243;n4=0.44865329087637
Chr1	ThisPaper	p4RNA	13287745	13287840	.	.	.	n1=2.24326645438188;n2=0.372072740965004;n3=1.88434382168078;n4=0.3589226327011
Chr1	ThisPaper	p4RNA	13287918	13288184	.	.	.	n1=3.32003435248518;n2=0.744145481930008;n3=1.4356905308044;n4=1.88434382168078
Chr1	ThisPaper	p4RNA	13288435	13288518	.	.	.	n1=1.70488250533023;n2=0;n3=0.448653290876375;n4=1.25622921445385
Chr1	ThisPaper	p4RNA	13288594	13288955	.	.	.	n1=12.1136388536621;n2=1.67432733434252;n3=8.2552205521253;n4=3.8584183015368
Chr1	ThisPaper	p4RNA	13293722	13293978	.	.	.	n1=1.97407447985605;n2=0;n3=0.89730658175275;n4=1.0767678981033
Chr1	ThisPaper	p4RNA	13295197	13295530	.	.	.	n1=6.19141541409398;n2=0.93018185241251;n3=3.76868764336155;n4=2.42272777073243
Chr1	ThisPaper	p4RNA	13296073	13296957	.	.	.	n1=10.0498337156308;n2=0.744145481930008;n3=6.19141541409398;n4=3.85841830153682
Chr1	ThisPaper	p4RNA	13298582	13298810	.	.	.	n1=13.2801374099407;n2=1.48829096386002;n3=5.3838394905165;n4=7.8962979194242
Chr1	ThisPaper	p4RNA	13298934	13300191	.	.	.	n1=17.2282863696528;n2=1.11621822289501;n3=6.8195300213209;n4=10.4087563483319
Chr1	ThisPaper	p4RNA	13301281	13301428	.	.	.	n1=4.21734093423793;n2=0.558109111447506;n3=1.34595987262913;n4=2.8713810616088
Chr1	ThisPaper	p4RNA	13305993	13306126	.	.	.	n1=28.8035412742633;n2=2.97658192772003;n3=5.83249278139288;n4=22.9710484928704
Chr1	ThisPaper	p4RNA	13306390	13306604	.	.	.	n1=1.16649855627858;n2=0.186036370482502;n3=0.7178452654022;n4=0.44865329087638
Chr1	ThisPaper	p4RNA	13306680	13307463	.	.	.	n1=42.4426013169051;n2=2.60450918675503;n3=26.111621529005;n4=16.3309797879001
Chr1	ThisPaper	p4RNA	13307728	13308923	.	.	.	n1=58.1454664975782;n2=3.16261829820253;n3=33.4695354993776;n4=24.6759309982006
Chr1	ThisPaper	p4RNA	13309421	13309523	.	.	.	n1=2.5124584289077;n2=0;n3=1.34595987262913;n4=1.16649855627857
Chr1	ThisPaper	p4RNA	13310432	13310501	.	.	.	n1=3.2303036943099;n2=0;n3=0.269191974525825;n4=2.96111171978407
Chr1	ThisPaper	p4RNA	13325079	13325455	.	.	.	n1=2.06380513803133;n2=0.186036370482502;n3=1.52542118897968;n4=0.53838394905165
Chr1	ThisPaper	p4RNA	13325549	13326039	.	.	.	n1=2.1535357962066;n2=0;n3=1.0767678981033;n4=1.0767678981033
Chr1	ThisPaper	p4RNA	13326725	13327073	.	.	.	n1=3.05084237795935;n2=0;n3=0.628114607226925;n4=2.42272777073242
Chr1	ThisPaper	p4RNA	13327142	13327859	.	.	.	n1=14.9850199152709;n2=1.86036370482502;n3=7.08872199584673;n4=7.89629791942417
Chr1	ThisPaper	p4RNA	13327931	13328380	.	.	.	n1=4.12761027606265;n2=0.186036370482502;n3=1.4356905308044;n4=2.69191974525825
Chr1	ThisPaper	p4RNA	13328595	13328969	.	.	.	n1=3.9481489597121;n2=0.558109111447506;n3=1.7946131635055;n4=2.1535357962066
Chr1	ThisPaper	p4RNA	13330972	13331359	.	.	.	n1=1.7946131635055;n2=0.186036370482502;n3=1.0767678981033;n4=0.7178452654022
Chr1	ThisPaper	p4RNA	13334717	13335430	.	.	.	n1=14.4466359662193;n2=0.744145481930008;n3=5.0249168578154;n4=9.4217191084039
Chr1	ThisPaper	p4RNA	13336036	13336303	.	.	.	n1=1.61515184715495;n2=0.186036370482502;n3=0.987037239928025;n4=0.628114607226925
Chr1	ThisPaper	p4RNA	13339069	13339495	.	.	.	n1=4.75572488328958;n2=0.372072740965004;n3=1.34595987262913;n4=3.40976501066045
Chr1	ThisPaper	p4RNA	13347499	13347598	.	.	.	n1=1.97407447985605;n2=0;n3=1.34595987262913;n4=0.62811460722692
Chr1	ThisPaper	p4RNA	13348082	13348434	.	.	.	n1=10.767678981033;n2=1.30225459337751;n3=6.01195409774343;n4=4.75572488328957
Chr1	ThisPaper	p4RNA	13349014	13349150	.	.	.	n1=1.52542118897968;n2=0.186036370482502;n3=0.53838394905165;n4=0.98703723992803
Chr1	ThisPaper	p4RNA	13349438	13349503	.	.	.	n1=12.382830828188;n2=2.79054555723753;n3=5.56330080686705;n4=6.81953002132095
Chr1	ThisPaper	p4RNA	13350769	13350944	.	.	.	n1=1.52542118897968;n2=0.186036370482502;n3=0.448653290876375;n4=1.07676789810331
Chr1	ThisPaper	p4RNA	13355234	13355617	.	.	.	n1=24.0478163909737;n2=4.65090926206255;n3=15.4336732061473;n4=8.6141431848264
Chr1	ThisPaper	p4RNA	13355743	13355814	.	.	.	n1=4.3070715924132;n2=0.744145481930008;n3=1.70488250533023;n4=2.60218908708297
Chr1	ThisPaper	p4RNA	13359243	13359334	.	.	.	n1=4.84545554146485;n2=0;n3=2.1535357962066;n4=2.69191974525825
Chr1	ThisPaper	p4RNA	13360599	13360733	.	.	.	n1=4.21734093423793;n2=0.93018185241251;n3=2.06380513803133;n4=2.1535357962066
Chr1	ThisPaper	p4RNA	13374719	13374989	.	.	.	n1=2.33299711255715;n2=0;n3=0.987037239928025;n4=1.34595987262913
Chr1	ThisPaper	p4RNA	13381215	13381288	.	.	.	n1=1.7946131635055;n2=0;n3=0.89730658175275;n4=0.89730658175275
Chr1	ThisPaper	p4RNA	13385454	13385535	.	.	.	n1=2.1535357962066;n2=0.186036370482502;n3=0.269191974525825;n4=1.88434382168077
Chr1	ThisPaper	p4RNA	13394985	13395063	.	.	.	n1=1.0767678981033;n2=0;n3=0.628114607226925;n4=0.448653290876375
Chr1	ThisPaper	p4RNA	13395835	13396095	.	.	.	n1=5.83249278139288;n2=0.744145481930008;n3=2.8713810616088;n4=2.96111171978408
Chr1	ThisPaper	p4RNA	13396235	13396409	.	.	.	n1=1.97407447985605;n2=0;n3=1.70488250533023;n4=0.26919197452582
Chr1	ThisPaper	p4RNA	13397698	13397762	.	.	.	n1=1.61515184715495;n2=0;n3=0.628114607226925;n4=0.987037239928025
Chr1	ThisPaper	p4RNA	13398788	13399301	.	.	.	n1=8.52441252665113;n2=0.372072740965004;n3=4.03787961788738;n4=4.48653290876375
Chr1	ThisPaper	p4RNA	13399559	13400019	.	.	.	n1=2.1535357962066;n2=0;n3=0.987037239928025;n4=1.16649855627858
Chr1	ThisPaper	p4RNA	13407857	13407984	.	.	.	n1=5.11464751599068;n2=0.558109111447506;n3=0.807575923577475;n4=4.30707159241321
Chr1	ThisPaper	p4RNA	13408476	13408542	.	.	.	n1=1.61515184715495;n2=0.372072740965004;n3=0.3589226327011;n4=1.25622921445385
Chr1	ThisPaper	p4RNA	13408741	13408865	.	.	.	n1=1.0767678981033;n2=0;n3=0.3589226327011;n4=0.7178452654022
Chr1	ThisPaper	p4RNA	13415137	13415209	.	.	.	n1=1.61515184715495;n2=0;n3=0.89730658175275;n4=0.7178452654022
Chr1	ThisPaper	p4RNA	13418841	13419117	.	.	.	n1=1.25622921445385;n2=0;n3=0.628114607226925;n4=0.628114607226925
Chr1	ThisPaper	p4RNA	13420695	13421147	.	.	.	n1=4.93518619964013;n2=0.372072740965004;n3=1.88434382168078;n4=3.05084237795935
Chr1	ThisPaper	p4RNA	13426572	13427439	.	.	.	n1=14.356905308044;n2=1.30225459337751;n3=5.47357014869178;n4=8.88333515935222
Chr1	ThisPaper	p4RNA	13427766	13428120	.	.	.	n1=2.8713810616088;n2=0.372072740965004;n3=0.3589226327011;n4=2.5124584289077
Chr1	ThisPaper	p4RNA	13428216	13428516	.	.	.	n1=2.42272777073243;n2=0.186036370482502;n3=1.25622921445385;n4=1.16649855627858
Chr1	ThisPaper	p4RNA	13428959	13429430	.	.	.	n1=4.12761027606265;n2=0.558109111447506;n3=2.1535357962066;n4=1.97407447985605
Chr1	ThisPaper	p4RNA	13429508	13430091	.	.	.	n1=10.9471402973836;n2=1.30225459337751;n3=3.85841830153683;n4=7.08872199584677
Chr1	ThisPaper	p4RNA	13432473	13432864	.	.	.	n1=1.88434382168078;n2=0;n3=0.807575923577475;n4=1.0767678981033
Chr1	ThisPaper	p4RNA	13434046	13434330	.	.	.	n1=1.0767678981033;n2=0;n3=0.448653290876375;n4=0.628114607226925
Chr1	ThisPaper	p4RNA	13434668	13435103	.	.	.	n1=11.3060629300847;n2=1.48829096386002;n3=6.4606073886198;n4=4.8454555414649
Chr1	ThisPaper	p4RNA	13435724	13436039	.	.	.	n1=8.6141431848264;n2=0.558109111447506;n3=3.40976501066045;n4=5.20437817416595
Chr1	ThisPaper	p4RNA	13436574	13437141	.	.	.	n1=38.4047216990177;n2=2.79054555723753;n3=22.7915871765199;n4=15.6131345224978
Chr1	ThisPaper	p4RNA	13438341	13438542	.	.	.	n1=6.28114607226925;n2=0;n3=0.53838394905165;n4=5.7427621232176
Chr1	ThisPaper	p4RNA	13439369	13439541	.	.	.	n1=4.48653290876375;n2=0.744145481930008;n3=3.40976501066045;n4=1.0767678981033
Chr1	ThisPaper	p4RNA	13440565	13441257	.	.	.	n1=3.32003435248518;n2=0.186036370482502;n3=1.97407447985605;n4=1.34595987262913
Chr1	ThisPaper	p4RNA	13444157	13444961	.	.	.	n1=5.11464751599068;n2=0.744145481930008;n3=1.97407447985605;n4=3.14057303613463
Chr1	ThisPaper	p4RNA	13445454	13445517	.	.	.	n1=1.97407447985605;n2=0.186036370482502;n3=0;n4=1.97407447985605
Chr1	ThisPaper	p4RNA	13445981	13447753	.	.	.	n1=31.9441143103979;n2=2.41847281627253;n3=15.5234038643226;n4=16.4207104460753
Chr1	ThisPaper	p4RNA	13447934	13448263	.	.	.	n1=6.28114607226925;n2=0.744145481930008;n3=3.2303036943099;n4=3.05084237795935
Chr1	ThisPaper	p4RNA	13463639	13463715	.	.	.	n1=2.8713810616088;n2=0.744145481930008;n3=0.628114607226925;n4=2.24326645438187
Chr1	ThisPaper	p4RNA	13477873	13478027	.	.	.	n1=2.24326645438188;n2=0.558109111447506;n3=1.88434382168078;n4=0.3589226327011
Chr1	ThisPaper	p4RNA	13480736	13480810	.	.	.	n1=1.25622921445385;n2=0;n3=0.3589226327011;n4=0.89730658175275
Chr1	ThisPaper	p4RNA	13482844	13483075	.	.	.	n1=4.57626356693903;n2=0.558109111447506;n3=1.25622921445385;n4=3.32003435248518
Chr1	ThisPaper	p4RNA	13483145	13483429	.	.	.	n1=9.78064174110498;n2=1.86036370482502;n3=3.589226327011;n4=6.19141541409398
Chr1	ThisPaper	p4RNA	13484945	13485105	.	.	.	n1=1.34595987262913;n2=0;n3=1.25622921445385;n4=0.0897306581752799
Chr1	ThisPaper	p4RNA	13485195	13485305	.	.	.	n1=1.97407447985605;n2=0;n3=0.448653290876375;n4=1.52542118897967
Chr1	ThisPaper	p4RNA	13485394	13485563	.	.	.	n1=1.16649855627858;n2=0.186036370482502;n3=0.17946131635055;n4=0.98703723992803
Chr1	ThisPaper	p4RNA	13485734	13485975	.	.	.	n1=1.7946131635055;n2=0;n3=0.807575923577475;n4=0.987037239928025
Chr1	ThisPaper	p4RNA	13486146	13486405	.	.	.	n1=1.97407447985605;n2=0.186036370482502;n3=1.16649855627858;n4=0.80757592357747
Chr1	ThisPaper	p4RNA	13486476	13487011	.	.	.	n1=8.43468186847585;n2=0.558109111447506;n3=6.28114607226925;n4=2.1535357962066
Chr1	ThisPaper	p4RNA	13487604	13487916	.	.	.	n1=4.48653290876375;n2=0.93018185241251;n3=1.52542118897968;n4=2.96111171978407
Chr1	ThisPaper	p4RNA	13488625	13488859	.	.	.	n1=1.52542118897968;n2=0;n3=0.448653290876375;n4=1.07676789810331
Chr1	ThisPaper	p4RNA	13488931	13489486	.	.	.	n1=3.14057303613463;n2=0;n3=1.34595987262913;n4=1.7946131635055
Chr1	ThisPaper	p4RNA	13490127	13490258	.	.	.	n1=5.20437817416595;n2=0.372072740965004;n3=2.96111171978408;n4=2.24326645438187
Chr1	ThisPaper	p4RNA	13490982	13491248	.	.	.	n1=1.0767678981033;n2=0;n3=0.53838394905165;n4=0.53838394905165
Chr1	ThisPaper	p4RNA	13494063	13494374	.	.	.	n1=2.96111171978408;n2=0.558109111447506;n3=1.4356905308044;n4=1.52542118897968
Chr1	ThisPaper	p4RNA	13494671	13495254	.	.	.	n1=11.2163322719094;n2=0.186036370482502;n3=7.80656726124893;n4=3.40976501066047
Chr1	ThisPaper	p4RNA	13502671	13502846	.	.	.	n1=3.2303036943099;n2=0;n3=1.4356905308044;n4=1.7946131635055
Chr1	ThisPaper	p4RNA	13508961	13509636	.	.	.	n1=12.0239081954869;n2=2.04640007530752;n3=7.26818331219728;n4=4.75572488328962
Chr1	ThisPaper	p4RNA	13509828	13512029	.	.	.	n1=55.0048934614436;n2=7.06938207833508;n3=31.6749223358721;n4=23.3299711255715
Chr1	ThisPaper	p4RNA	13512099	13514725	.	.	.	n1=102.292950319814;n2=14.1387641566702;n3=61.4655008500634;n4=40.8274494697506
Chr1	ThisPaper	p4RNA	13516259	13516502	.	.	.	n1=1.7946131635055;n2=0;n3=1.25622921445385;n4=0.53838394905165
Chr1	ThisPaper	p4RNA	13517592	13518365	.	.	.	n1=11.1266016137341;n2=1.11621822289501;n3=4.75572488328958;n4=6.37087673044452
Chr1	ThisPaper	p4RNA	13518437	13520550	.	.	.	n1=57.9660051812277;n2=5.39505474399256;n3=24.3170083654995;n4=33.6489968157282
Chr1	ThisPaper	p4RNA	13520968	13521251	.	.	.	n1=2.1535357962066;n2=0;n3=1.4356905308044;n4=0.7178452654022
Chr1	ThisPaper	p4RNA	13521969	13522074	.	.	.	n1=1.25622921445385;n2=0;n3=0.807575923577475;n4=0.448653290876375
Chr1	ThisPaper	p4RNA	13522292	13522476	.	.	.	n1=6.01195409774343;n2=0.93018185241251;n3=2.06380513803133;n4=3.9481489597121
Chr1	ThisPaper	p4RNA	13522827	13523421	.	.	.	n1=56.6200453085985;n2=5.95316385544007;n3=40.5582574952243;n4=16.0617878133742
Chr1	ThisPaper	p4RNA	13524369	13524698	.	.	.	n1=54.1075868796908;n2=5.95316385544007;n3=31.5851916776968;n4=22.522395201994
Chr1	ThisPaper	p4RNA	13524872	13525360	.	.	.	n1=8.79360450117695;n2=1.30225459337751;n3=4.3070715924132;n4=4.48653290876375
Chr1	ThisPaper	p4RNA	13525552	13525696	.	.	.	n1=4.6659942251143;n2=0;n3=3.05084237795935;n4=1.61515184715495
Chr1	ThisPaper	p4RNA	13525765	13525903	.	.	.	n1=1.34595987262913;n2=0;n3=0.807575923577475;n4=0.538383949051655
Chr1	ThisPaper	p4RNA	13526154	13526256	.	.	.	n1=5.29410883234123;n2=0.744145481930008;n3=0.807575923577475;n4=4.48653290876376
Chr1	ThisPaper	p4RNA	13526527	13526795	.	.	.	n1=1.52542118897968;n2=0;n3=0.53838394905165;n4=0.98703723992803
Chr1	ThisPaper	p4RNA	13544672	13544779	.	.	.	n1=3.85841830153683;n2=0.372072740965004;n3=0.089730658175275;n4=3.76868764336156
Chr1	ThisPaper	p4RNA	13559726	13559850	.	.	.	n1=1.4356905308044;n2=0;n3=1.0767678981033;n4=0.3589226327011
Chr1	ThisPaper	p4RNA	13560076	13560520	.	.	.	n1=11.9341775373116;n2=0.372072740965004;n3=5.65303146504233;n4=6.28114607226927
Chr1	ThisPaper	p4RNA	13562316	13562649	.	.	.	n1=1.25622921445385;n2=0;n3=0.448653290876375;n4=0.807575923577475
Chr1	ThisPaper	p4RNA	13565194	13565383	.	.	.	n1=3.76868764336155;n2=0.744145481930008;n3=2.60218908708298;n4=1.16649855627857
Chr1	ThisPaper	p4RNA	13568079	13568330	.	.	.	n1=2.69191974525825;n2=0;n3=2.60218908708298;n4=0.0897306581752702
Chr1	ThisPaper	p4RNA	13568552	13569464	.	.	.	n1=629.101644466853;n2=105.482622063579;n3=290.727332487891;n4=338.374311978962
Chr1	ThisPaper	p4RNA	13569705	13570029	.	.	.	n1=2.5124584289077;n2=0;n3=1.52542118897968;n4=0.98703723992802
Chr1	ThisPaper	p4RNA	13573474	13573781	.	.	.	n1=8.79360450117695;n2=0.372072740965004;n3=2.42272777073243;n4=6.37087673044452
Chr1	ThisPaper	p4RNA	13574056	13574473	.	.	.	n1=30.6878850959441;n2=2.97658192772003;n3=13.4595987262913;n4=17.2282863696528
Chr1	ThisPaper	p4RNA	13574784	13574976	.	.	.	n1=1.52542118897968;n2=0;n3=0.89730658175275;n4=0.62811460722693
Chr1	ThisPaper	p4RNA	13575071	13575440	.	.	.	n1=3.32003435248518;n2=0.186036370482502;n3=2.1535357962066;n4=1.16649855627858
Chr1	ThisPaper	p4RNA	13575564	13576103	.	.	.	n1=8.79360450117695;n2=0.93018185241251;n3=4.93518619964013;n4=3.85841830153682
Chr1	ThisPaper	p4RNA	13576264	13577026	.	.	.	n1=21.7148192784166;n2=1.48829096386002;n3=15.5234038643226;n4=6.191415414094
Chr1	ThisPaper	p4RNA	13577487	13577592	.	.	.	n1=1.16649855627858;n2=0;n3=0.807575923577475;n4=0.358922632701105
Chr1	ThisPaper	p4RNA	13578266	13578506	.	.	.	n1=1.7946131635055;n2=0.186036370482502;n3=1.0767678981033;n4=0.7178452654022
Chr1	ThisPaper	p4RNA	13580657	13580948	.	.	.	n1=1.88434382168078;n2=0.372072740965004;n3=0.89730658175275;n4=0.98703723992803
Chr1	ThisPaper	p4RNA	13581130	13581443	.	.	.	n1=4.6659942251143;n2=0.186036370482502;n3=2.33299711255715;n4=2.33299711255715
Chr1	ThisPaper	p4RNA	13584359	13584458	.	.	.	n1=1.52542118897968;n2=0;n3=1.16649855627858;n4=0.3589226327011
Chr1	ThisPaper	p4RNA	13591124	13591260	.	.	.	n1=5.47357014869178;n2=0.744145481930008;n3=2.42272777073243;n4=3.05084237795935
Chr1	ThisPaper	p4RNA	13591786	13592020	.	.	.	n1=3.76868764336155;n2=0;n3=0.807575923577475;n4=2.96111171978408
Chr1	ThisPaper	p4RNA	13594511	13595462	.	.	.	n1=10.3190256901566;n2=0.93018185241251;n3=6.1016847559187;n4=4.2173409342379
Chr1	ThisPaper	p4RNA	13595550	13596434	.	.	.	n1=10.0498337156308;n2=1.30225459337751;n3=5.65303146504233;n4=4.39680225058847
Chr1	ThisPaper	p4RNA	13596649	13597516	.	.	.	n1=8.2552205521253;n2=0.558109111447506;n3=3.32003435248518;n4=4.93518619964012
Chr1	ThisPaper	p4RNA	13598639	13598771	.	.	.	n1=2.8713810616088;n2=0.372072740965004;n3=1.52542118897968;n4=1.34595987262912
Chr1	ThisPaper	p4RNA	13605227	13605930	.	.	.	n1=4.48653290876375;n2=0.186036370482502;n3=2.33299711255715;n4=2.1535357962066
Chr1	ThisPaper	p4RNA	13606490	13606778	.	.	.	n1=2.06380513803133;n2=0.558109111447506;n3=0.987037239928025;n4=1.0767678981033
Chr1	ThisPaper	p4RNA	13606850	13607555	.	.	.	n1=3.85841830153683;n2=0;n3=1.34595987262913;n4=2.5124584289077
Chr1	ThisPaper	p4RNA	13607624	13607971	.	.	.	n1=2.06380513803133;n2=0;n3=1.25622921445385;n4=0.80757592357748
Chr1	ThisPaper	p4RNA	13608502	13608999	.	.	.	n1=3.32003435248518;n2=0.744145481930008;n3=1.16649855627858;n4=2.1535357962066
Chr1	ThisPaper	p4RNA	13609956	13610497	.	.	.	n1=3.2303036943099;n2=0.372072740965004;n3=1.7946131635055;n4=1.4356905308044
Chr1	ThisPaper	p4RNA	13611061	13611193	.	.	.	n1=2.24326645438188;n2=0.186036370482502;n3=1.0767678981033;n4=1.16649855627858
Chr1	ThisPaper	p4RNA	13612465	13612643	.	.	.	n1=1.97407447985605;n2=0.744145481930008;n3=1.70488250533023;n4=0.26919197452582
Chr1	ThisPaper	p4RNA	13613067	13613207	.	.	.	n1=1.61515184715495;n2=0.186036370482502;n3=0.448653290876375;n4=1.16649855627858
Chr1	ThisPaper	p4RNA	13613778	13614294	.	.	.	n1=5.47357014869178;n2=0.186036370482502;n3=3.67895698518628;n4=1.7946131635055
Chr1	ThisPaper	p4RNA	13623570	13623667	.	.	.	n1=1.16649855627858;n2=0.186036370482502;n3=0.17946131635055;n4=0.98703723992803
Chr1	ThisPaper	p4RNA	13625182	13625637	.	.	.	n1=3.40976501066045;n2=0.558109111447506;n3=2.42272777073243;n4=0.98703723992802
Chr1	ThisPaper	p4RNA	13625901	13626305	.	.	.	n1=9.06279647570278;n2=0.558109111447506;n3=5.20437817416595;n4=3.85841830153683
Chr1	ThisPaper	p4RNA	13626839	13627011	.	.	.	n1=3.76868764336155;n2=0.186036370482502;n3=3.05084237795935;n4=0.7178452654022
Chr1	ThisPaper	p4RNA	13627163	13627329	.	.	.	n1=1.7946131635055;n2=0.186036370482502;n3=0.53838394905165;n4=1.25622921445385
Chr1	ThisPaper	p4RNA	13627556	13628001	.	.	.	n1=4.21734093423793;n2=0.744145481930008;n3=3.49949566883573;n4=0.7178452654022
Chr1	ThisPaper	p4RNA	13630533	13631416	.	.	.	n1=6.55033804679508;n2=0.186036370482502;n3=3.14057303613463;n4=3.40976501066045
Chr1	ThisPaper	p4RNA	13632057	13632723	.	.	.	n1=15.5234038643226;n2=2.23243644579002;n3=7.08872199584673;n4=8.43468186847587
Chr1	ThisPaper	p4RNA	13632786	13633013	.	.	.	n1=4.6659942251143;n2=0.744145481930008;n3=2.78165040343353;n4=1.88434382168077
Chr1	ThisPaper	p4RNA	13633823	13634022	.	.	.	n1=6.8195300213209;n2=0.744145481930008;n3=0.448653290876375;n4=6.37087673044453
Chr1	ThisPaper	p4RNA	13635205	13635269	.	.	.	n1=3.2303036943099;n2=0.558109111447506;n3=3.14057303613463;n4=0.0897306581752702
Chr1	ThisPaper	p4RNA	13635370	13635533	.	.	.	n1=1.4356905308044;n2=0;n3=1.16649855627858;n4=0.26919197452582
Chr1	ThisPaper	p4RNA	13639004	13639350	.	.	.	n1=16.1515184715495;n2=1.86036370482502;n3=9.51144976657915;n4=6.64006870497035
Chr1	ThisPaper	p4RNA	13640096	13640262	.	.	.	n1=2.33299711255715;n2=0.558109111447506;n3=1.88434382168078;n4=0.44865329087637
Chr1	ThisPaper	p4RNA	13644988	13645105	.	.	.	n1=2.06380513803133;n2=0.744145481930008;n3=0.807575923577475;n4=1.25622921445385
Chr1	ThisPaper	p4RNA	13645226	13645571	.	.	.	n1=1.34595987262913;n2=0.186036370482502;n3=0.7178452654022;n4=0.62811460722693
Chr1	ThisPaper	p4RNA	13645844	13646587	.	.	.	n1=12.4725614863632;n2=1.86036370482502;n3=7.62710594489838;n4=4.84545554146482
Chr1	ThisPaper	p4RNA	13648240	13648612	.	.	.	n1=13.0109454354149;n2=0.93018185241251;n3=3.67895698518628;n4=9.33198845022862
Chr1	ThisPaper	p4RNA	13648738	13652227	.	.	.	n1=89.9998501498008;n2=14.8829096386002;n3=45.1345210621633;n4=44.8653290876375
Chr1	ThisPaper	p4RNA	13652475	13652757	.	.	.	n1=7.62710594489838;n2=1.11621822289501;n3=2.1535357962066;n4=5.47357014869178
Chr1	ThisPaper	p4RNA	13652825	13653011	.	.	.	n1=1.70488250533023;n2=0.186036370482502;n3=1.16649855627858;n4=0.53838394905165
Chr1	ThisPaper	p4RNA	13653461	13654203	.	.	.	n1=17.4077476860034;n2=3.53469103916754;n3=10.4087563483319;n4=6.9989913376715
Chr1	ThisPaper	p4RNA	13655834	13656050	.	.	.	n1=6.90926067949618;n2=0.744145481930008;n3=1.70488250533023;n4=5.20437817416595
Chr1	ThisPaper	p4RNA	13656996	13657266	.	.	.	n1=3.76868764336155;n2=0.744145481930008;n3=0.7178452654022;n4=3.05084237795935
Chr1	ThisPaper	p4RNA	13660454	13665527	.	.	.	n1=219.211997922197;n2=34.9748376507104;n3=93.5890764768119;n4=125.622921445385
Chr1	ThisPaper	p4RNA	13665679	13666434	.	.	.	n1=15.1644812316215;n2=1.86036370482502;n3=9.60118042475443;n4=5.56330080686707
Chr1	ThisPaper	p4RNA	13674154	13674428	.	.	.	n1=2.42272777073243;n2=0;n3=1.61515184715495;n4=0.80757592357748
Chr1	ThisPaper	p4RNA	13674723	13674947	.	.	.	n1=5.56330080686705;n2=0.558109111447506;n3=3.589226327011;n4=1.97407447985605
Chr1	ThisPaper	p4RNA	13676752	13677054	.	.	.	n1=11.5752549046105;n2=0.744145481930008;n3=6.90926067949618;n4=4.66599422511432
Chr1	ThisPaper	p4RNA	13677687	13678134	.	.	.	n1=2.96111171978408;n2=0.186036370482502;n3=1.25622921445385;n4=1.70488250533023
Chr1	ThisPaper	p4RNA	13678201	13678699	.	.	.	n1=2.42272777073243;n2=0;n3=1.4356905308044;n4=0.98703723992803
Chr1	ThisPaper	p4RNA	13678856	13679346	.	.	.	n1=4.6659942251143;n2=0.186036370482502;n3=2.42272777073243;n4=2.24326645438187
Chr1	ThisPaper	p4RNA	13679542	13679816	.	.	.	n1=1.34595987262913;n2=0;n3=0.987037239928025;n4=0.358922632701105
Chr1	ThisPaper	p4RNA	13679880	13680281	.	.	.	n1=2.06380513803133;n2=0.186036370482502;n3=1.0767678981033;n4=0.98703723992803
Chr1	ThisPaper	p4RNA	13681003	13681181	.	.	.	n1=1.34595987262913;n2=0;n3=0.807575923577475;n4=0.538383949051655
Chr1	ThisPaper	p4RNA	13681449	13681781	.	.	.	n1=4.75572488328958;n2=0.558109111447506;n3=3.14057303613463;n4=1.61515184715495
Chr1	ThisPaper	p4RNA	13682278	13682605	.	.	.	n1=16.959094395127;n2=2.23243644579002;n3=12.1136388536621;n4=4.8454555414649
Chr1	ThisPaper	p4RNA	13687576	13687771	.	.	.	n1=2.60218908708298;n2=0.558109111447506;n3=2.06380513803133;n4=0.53838394905165
Chr1	ThisPaper	p4RNA	13689607	13690407	.	.	.	n1=10.767678981033;n2=1.30225459337751;n3=5.56330080686705;n4=5.20437817416595
Chr1	ThisPaper	p4RNA	13690497	13690822	.	.	.	n1=3.85841830153683;n2=0.186036370482502;n3=2.33299711255715;n4=1.52542118897968
Chr1	ThisPaper	p4RNA	13691206	13691383	.	.	.	n1=1.4356905308044;n2=0.186036370482502;n3=0.7178452654022;n4=0.7178452654022
Chr1	ThisPaper	p4RNA	13691711	13692036	.	.	.	n1=5.56330080686705;n2=0.744145481930008;n3=1.97407447985605;n4=3.589226327011
Chr1	ThisPaper	p4RNA	13692500	13692782	.	.	.	n1=3.05084237795935;n2=0.558109111447506;n3=2.42272777073243;n4=0.62811460722692
Chr1	ThisPaper	p4RNA	13693228	13693777	.	.	.	n1=6.1016847559187;n2=0.372072740965004;n3=3.05084237795935;n4=3.05084237795935
Chr1	ThisPaper	p4RNA	13693841	13694048	.	.	.	n1=1.4356905308044;n2=0.186036370482502;n3=0.448653290876375;n4=0.987037239928025
Chr1	ThisPaper	p4RNA	13694462	13694690	.	.	.	n1=7.178452654022;n2=0.558109111447506;n3=1.52542118897968;n4=5.65303146504232
Chr1	ThisPaper	p4RNA	13694866	13695031	.	.	.	n1=5.65303146504233;n2=0.372072740965004;n3=3.32003435248518;n4=2.33299711255715
Chr1	ThisPaper	p4RNA	13699424	13699514	.	.	.	n1=1.25622921445385;n2=0;n3=0.807575923577475;n4=0.448653290876375
Chr1	ThisPaper	p4RNA	13705141	13705462	.	.	.	n1=1.34595987262913;n2=0;n3=1.0767678981033;n4=0.26919197452583
Chr1	ThisPaper	p4RNA	13706091	13706399	.	.	.	n1=3.67895698518628;n2=0.372072740965004;n3=1.7946131635055;n4=1.88434382168078
Chr1	ThisPaper	p4RNA	13706714	13706960	.	.	.	n1=3.14057303613463;n2=0.186036370482502;n3=2.8713810616088;n4=0.26919197452583
Chr1	ThisPaper	p4RNA	13707799	13708029	.	.	.	n1=7.8962979194242;n2=0.93018185241251;n3=5.0249168578154;n4=2.8713810616088
Chr1	ThisPaper	p4RNA	13708307	13708515	.	.	.	n1=2.60218908708298;n2=0.558109111447506;n3=2.1535357962066;n4=0.44865329087638
Chr1	ThisPaper	p4RNA	13709766	13709833	.	.	.	n1=2.78165040343353;n2=0.186036370482502;n3=2.33299711255715;n4=0.44865329087638
Chr1	ThisPaper	p4RNA	13709965	13710706	.	.	.	n1=10.4984870065072;n2=1.11621822289501;n3=5.47357014869178;n4=5.02491685781542
Chr1	ThisPaper	p4RNA	13711453	13711991	.	.	.	n1=6.99899133767145;n2=2.60450918675503;n3=2.8713810616088;n4=4.12761027606265
Chr1	ThisPaper	p4RNA	13712112	13712468	.	.	.	n1=4.39680225058848;n2=0.744145481930008;n3=3.32003435248518;n4=1.0767678981033
Chr1	ThisPaper	p4RNA	13714225	13714411	.	.	.	n1=2.96111171978408;n2=0.744145481930008;n3=2.42272777073243;n4=0.53838394905165
Chr1	ThisPaper	p4RNA	13714572	13714735	.	.	.	n1=3.85841830153683;n2=0.744145481930008;n3=3.49949566883573;n4=0.3589226327011
Chr1	ThisPaper	p4RNA	13714822	13715021	.	.	.	n1=1.61515184715495;n2=0;n3=0.448653290876375;n4=1.16649855627858
Chr1	ThisPaper	p4RNA	13715679	13715852	.	.	.	n1=1.52542118897968;n2=0.372072740965004;n3=0.89730658175275;n4=0.62811460722693
Chr1	ThisPaper	p4RNA	13716445	13716546	.	.	.	n1=8.70387384300168;n2=1.86036370482502;n3=6.72979936314563;n4=1.97407447985605
Chr1	ThisPaper	p4RNA	13720408	13721520	.	.	.	n1=15.8823264970237;n2=2.79054555723753;n3=9.78064174110498;n4=6.10168475591872
Chr1	ThisPaper	p4RNA	13722659	13722937	.	.	.	n1=2.06380513803133;n2=0.186036370482502;n3=0.448653290876375;n4=1.61515184715495
Chr1	ThisPaper	p4RNA	13725274	13725618	.	.	.	n1=5.29410883234123;n2=0.186036370482502;n3=3.05084237795935;n4=2.24326645438188
Chr1	ThisPaper	p4RNA	13725767	13725963	.	.	.	n1=1.52542118897968;n2=0.186036370482502;n3=0.448653290876375;n4=1.07676789810331
Chr1	ThisPaper	p4RNA	13726122	13726373	.	.	.	n1=4.3070715924132;n2=0.186036370482502;n3=1.4356905308044;n4=2.8713810616088
Chr1	ThisPaper	p4RNA	13726646	13726749	.	.	.	n1=1.70488250533023;n2=0;n3=1.25622921445385;n4=0.44865329087638
Chr1	ThisPaper	p4RNA	13726853	13727166	.	.	.	n1=6.37087673044453;n2=1.11621822289501;n3=2.42272777073243;n4=3.9481489597121
Chr1	ThisPaper	p4RNA	13727305	13727975	.	.	.	n1=21.3558966457155;n2=2.23243644579002;n3=14.9850199152709;n4=6.3708767304446
Chr1	ThisPaper	p4RNA	13729334	13729535	.	.	.	n1=2.78165040343353;n2=0.186036370482502;n3=1.70488250533023;n4=1.0767678981033
Chr1	ThisPaper	p4RNA	13730341	13731149	.	.	.	n1=24.5862003400254;n2=2.97658192772003;n3=10.3190256901566;n4=14.2671746498688
Chr1	ThisPaper	p4RNA	13731305	13731426	.	.	.	n1=3.32003435248518;n2=0.372072740965004;n3=1.97407447985605;n4=1.34595987262913
Chr1	ThisPaper	p4RNA	13735532	13735855	.	.	.	n1=3.2303036943099;n2=0.186036370482502;n3=1.7946131635055;n4=1.4356905308044
Chr1	ThisPaper	p4RNA	13736276	13736535	.	.	.	n1=3.49949566883573;n2=0.372072740965004;n3=1.34595987262913;n4=2.1535357962066
Chr1	ThisPaper	p4RNA	13737480	13738032	.	.	.	n1=13.1904067517654;n2=1.30225459337751;n3=8.16548989395003;n4=5.02491685781537
Chr1	ThisPaper	p4RNA	13740537	13740601	.	.	.	n1=1.0767678981033;n2=0;n3=0.17946131635055;n4=0.89730658175275
Chr1	ThisPaper	p4RNA	13741097	13741493	.	.	.	n1=1.34595987262913;n2=0;n3=0.807575923577475;n4=0.538383949051655
Chr1	ThisPaper	p4RNA	13742824	13742938	.	.	.	n1=1.34595987262913;n2=0;n3=0.269191974525825;n4=1.0767678981033
Chr1	ThisPaper	p4RNA	13743707	13743792	.	.	.	n1=1.16649855627858;n2=0.186036370482502;n3=1.0767678981033;n4=0.0897306581752799
Chr1	ThisPaper	p4RNA	13746287	13746411	.	.	.	n1=1.88434382168078;n2=0;n3=0.628114607226925;n4=1.25622921445385
Chr1	ThisPaper	p4RNA	13748120	13748311	.	.	.	n1=3.14057303613463;n2=0.558109111447506;n3=2.8713810616088;n4=0.26919197452583
Chr1	ThisPaper	p4RNA	13752126	13752258	.	.	.	n1=1.34595987262913;n2=0;n3=0.17946131635055;n4=1.16649855627858
Chr1	ThisPaper	p4RNA	13752360	13752548	.	.	.	n1=3.14057303613463;n2=0.186036370482502;n3=0.89730658175275;n4=2.24326645438188
Chr1	ThisPaper	p4RNA	13753489	13753711	.	.	.	n1=2.06380513803133;n2=0;n3=1.16649855627858;n4=0.89730658175275
Chr1	ThisPaper	p4RNA	13757392	13757547	.	.	.	n1=1.34595987262913;n2=0;n3=0.807575923577475;n4=0.538383949051655
Chr1	ThisPaper	p4RNA	13759853	13759932	.	.	.	n1=1.34595987262913;n2=0;n3=0.628114607226925;n4=0.717845265402205
Chr1	ThisPaper	p4RNA	13761207	13761303	.	.	.	n1=3.05084237795935;n2=0.186036370482502;n3=1.52542118897968;n4=1.52542118897967
Chr1	ThisPaper	p4RNA	13762144	13762238	.	.	.	n1=1.4356905308044;n2=0;n3=0.3589226327011;n4=1.0767678981033
Chr1	ThisPaper	p4RNA	13767019	13767208	.	.	.	n1=1.61515184715495;n2=0.186036370482502;n3=0.269191974525825;n4=1.34595987262913
Chr1	ThisPaper	p4RNA	13768824	13769300	.	.	.	n1=3.9481489597121;n2=0.558109111447506;n3=2.69191974525825;n4=1.25622921445385
Chr1	ThisPaper	p4RNA	13769371	13769538	.	.	.	n1=1.88434382168078;n2=0;n3=0.7178452654022;n4=1.16649855627858
Chr1	ThisPaper	p4RNA	13770037	13770485	.	.	.	n1=4.03787961788738;n2=0.186036370482502;n3=1.70488250533023;n4=2.33299711255715
Chr1	ThisPaper	p4RNA	13770766	13771580	.	.	.	n1=7.26818331219728;n2=0.558109111447506;n3=4.75572488328958;n4=2.5124584289077
Chr1	ThisPaper	p4RNA	13771741	13772891	.	.	.	n1=23.5094324419221;n2=3.16261829820253;n3=9.15252713387805;n4=14.3569053080441
Chr1	ThisPaper	p4RNA	13772984	13774827	.	.	.	n1=98.7037239928025;n2=13.7666914157052;n3=43.8782918477095;n4=54.825432145093
Chr1	ThisPaper	p4RNA	13776557	13777045	.	.	.	n1=5.92222343956815;n2=0.558109111447506;n3=3.9481489597121;n4=1.97407447985605
Chr1	ThisPaper	p4RNA	13777312	13777567	.	.	.	n1=1.0767678981033;n2=0;n3=0.53838394905165;n4=0.53838394905165
Chr1	ThisPaper	p4RNA	13777653	13778266	.	.	.	n1=16.1515184715495;n2=1.67432733434252;n3=8.6141431848264;n4=7.5373752867231
Chr1	ThisPaper	p4RNA	13778418	13779972	.	.	.	n1=44.05775316406;n2=4.46487289158005;n3=23.2402404673962;n4=20.8175126966638
Chr1	ThisPaper	p4RNA	13782092	13782286	.	.	.	n1=1.0767678981033;n2=0;n3=0.7178452654022;n4=0.3589226327011
Chr1	ThisPaper	p4RNA	13782406	13784043	.	.	.	n1=15.5234038643226;n2=0.744145481930008;n3=8.2552205521253;n4=7.2681833121973
Chr1	ThisPaper	p4RNA	13784481	13784814	.	.	.	n1=3.05084237795935;n2=0.558109111447506;n3=1.88434382168078;n4=1.16649855627857
Chr1	ThisPaper	p4RNA	13785210	13785413	.	.	.	n1=1.7946131635055;n2=0;n3=0.807575923577475;n4=0.987037239928025
Chr1	ThisPaper	p4RNA	13785476	13786027	.	.	.	n1=14.356905308044;n2=1.48829096386002;n3=9.24225779205333;n4=5.11464751599067
Chr1	ThisPaper	p4RNA	13786833	13787344	.	.	.	n1=8.16548989395003;n2=1.67432733434252;n3=4.6659942251143;n4=3.49949566883573
Chr1	ThisPaper	p4RNA	13788982	13789988	.	.	.	n1=10.4984870065072;n2=1.11621822289501;n3=4.75572488328958;n4=5.74276212321762
Chr1	ThisPaper	p4RNA	13790101	13791128	.	.	.	n1=6.99899133767145;n2=0.186036370482502;n3=3.49949566883573;n4=3.49949566883572
Chr1	ThisPaper	p4RNA	13791560	13792166	.	.	.	n1=16.7796330787764;n2=1.67432733434252;n3=6.99899133767145;n4=9.78064174110495
Chr1	ThisPaper	p4RNA	13792310	13792442	.	.	.	n1=1.0767678981033;n2=0;n3=0.628114607226925;n4=0.448653290876375
Chr1	ThisPaper	p4RNA	13793561	13794209	.	.	.	n1=13.1006760935902;n2=2.41847281627253;n3=7.08872199584673;n4=6.01195409774347
Chr1	ThisPaper	p4RNA	13794280	13794990	.	.	.	n1=9.24225779205333;n2=1.67432733434252;n3=6.72979936314563;n4=2.5124584289077
Chr1	ThisPaper	p4RNA	13795611	13795819	.	.	.	n1=1.97407447985605;n2=0;n3=1.34595987262913;n4=0.62811460722692
Chr1	ThisPaper	p4RNA	13796534	13797295	.	.	.	n1=6.19141541409398;n2=0.93018185241251;n3=1.97407447985605;n4=4.21734093423793
Chr1	ThisPaper	p4RNA	13797686	13798098	.	.	.	n1=9.3319884502286;n2=1.86036370482502;n3=1.61515184715495;n4=7.71683660307365
Chr1	ThisPaper	p4RNA	13799474	13799562	.	.	.	n1=1.97407447985605;n2=0.372072740965004;n3=1.4356905308044;n4=0.53838394905165
Chr1	ThisPaper	p4RNA	13799727	13800196	.	.	.	n1=5.92222343956815;n2=0.93018185241251;n3=3.9481489597121;n4=1.97407447985605
Chr1	ThisPaper	p4RNA	13800299	13800451	.	.	.	n1=2.1535357962066;n2=0;n3=0.269191974525825;n4=1.88434382168077
Chr1	ThisPaper	p4RNA	13800530	13800920	.	.	.	n1=1.70488250533023;n2=0;n3=0.53838394905165;n4=1.16649855627858
Chr1	ThisPaper	p4RNA	13801535	13801774	.	.	.	n1=2.1535357962066;n2=0.93018185241251;n3=1.52542118897968;n4=0.62811460722692
Chr1	ThisPaper	p4RNA	13812759	13812859	.	.	.	n1=2.33299711255715;n2=0.186036370482502;n3=1.16649855627858;n4=1.16649855627857
Chr1	ThisPaper	p4RNA	13816347	13816538	.	.	.	n1=2.8713810616088;n2=0.372072740965004;n3=1.0767678981033;n4=1.7946131635055
Chr1	ThisPaper	p4RNA	13818983	13819590	.	.	.	n1=14.4466359662193;n2=1.30225459337751;n3=6.4606073886198;n4=7.9860285775995
Chr1	ThisPaper	p4RNA	13819667	13819950	.	.	.	n1=3.14057303613463;n2=0.93018185241251;n3=2.1535357962066;n4=0.98703723992803
Chr1	ThisPaper	p4RNA	13820193	13820303	.	.	.	n1=1.25622921445385;n2=0.186036370482502;n3=0.89730658175275;n4=0.3589226327011
Chr1	ThisPaper	p4RNA	13820385	13820964	.	.	.	n1=5.29410883234123;n2=1.11621822289501;n3=1.61515184715495;n4=3.67895698518628
Chr1	ThisPaper	p4RNA	13821052	13821188	.	.	.	n1=2.06380513803133;n2=0.186036370482502;n3=1.25622921445385;n4=0.80757592357748
Chr1	ThisPaper	p4RNA	13821391	13821533	.	.	.	n1=1.4356905308044;n2=0;n3=0.269191974525825;n4=1.16649855627858
Chr1	ThisPaper	p4RNA	13822243	13823010	.	.	.	n1=8.88333515935223;n2=1.48829096386002;n3=3.05084237795935;n4=5.83249278139288
Chr1	ThisPaper	p4RNA	13825054	13825149	.	.	.	n1=1.4356905308044;n2=0.186036370482502;n3=0.807575923577475;n4=0.628114607226925
Chr1	ThisPaper	p4RNA	13826035	13826500	.	.	.	n1=2.69191974525825;n2=0;n3=1.61515184715495;n4=1.0767678981033
Chr1	ThisPaper	p4RNA	13827034	13827321	.	.	.	n1=4.75572488328958;n2=0.744145481930008;n3=2.42272777073243;n4=2.33299711255715
Chr1	ThisPaper	p4RNA	13827537	13827755	.	.	.	n1=1.97407447985605;n2=0;n3=1.61515184715495;n4=0.3589226327011
Chr1	ThisPaper	p4RNA	13828505	13831668	.	.	.	n1=66.5801483660541;n2=11.5342549699151;n3=33.1106128666765;n4=33.4695354993776
Chr1	ThisPaper	p4RNA	13831808	13832361	.	.	.	n1=12.2033695118374;n2=0.558109111447506;n3=3.589226327011;n4=8.6141431848264
Chr1	ThisPaper	p4RNA	13832434	13832705	.	.	.	n1=2.96111171978408;n2=0.372072740965004;n3=0.89730658175275;n4=2.06380513803133
Chr1	ThisPaper	p4RNA	13832781	13833487	.	.	.	n1=7.44764462854783;n2=0.93018185241251;n3=3.49949566883573;n4=3.9481489597121
Chr1	ThisPaper	p4RNA	13834097	13834242	.	.	.	n1=1.25622921445385;n2=0;n3=0.53838394905165;n4=0.7178452654022
Chr1	ThisPaper	p4RNA	13834476	13834650	.	.	.	n1=3.40976501066045;n2=0.558109111447506;n3=1.52542118897968;n4=1.88434382168077
Chr1	ThisPaper	p4RNA	13835255	13835588	.	.	.	n1=3.67895698518628;n2=0.372072740965004;n3=1.34595987262913;n4=2.33299711255715
Chr1	ThisPaper	p4RNA	13836237	13836522	.	.	.	n1=3.32003435248518;n2=0.93018185241251;n3=1.16649855627858;n4=2.1535357962066
Chr1	ThisPaper	p4RNA	13837887	13838022	.	.	.	n1=2.1535357962066;n2=0.186036370482502;n3=0.807575923577475;n4=1.34595987262913
Chr1	ThisPaper	p4RNA	13841534	13841856	.	.	.	n1=3.05084237795935;n2=0.186036370482502;n3=2.1535357962066;n4=0.89730658175275
Chr1	ThisPaper	p4RNA	13842476	13842845	.	.	.	n1=2.33299711255715;n2=0.372072740965004;n3=1.16649855627858;n4=1.16649855627857
Chr1	ThisPaper	p4RNA	13843323	13843497	.	.	.	n1=4.03787961788738;n2=0.372072740965004;n3=1.88434382168078;n4=2.1535357962066
Chr1	ThisPaper	p4RNA	13845971	13846228	.	.	.	n1=1.7946131635055;n2=0.186036370482502;n3=0.628114607226925;n4=1.16649855627858
Chr1	ThisPaper	p4RNA	13846329	13846775	.	.	.	n1=4.12761027606265;n2=0.372072740965004;n3=2.24326645438188;n4=1.88434382168077
Chr1	ThisPaper	p4RNA	13848817	13848991	.	.	.	n1=3.67895698518628;n2=0.186036370482502;n3=0.53838394905165;n4=3.14057303613463
Chr1	ThisPaper	p4RNA	13850186	13850444	.	.	.	n1=3.40976501066045;n2=0.186036370482502;n3=2.24326645438188;n4=1.16649855627857
Chr1	ThisPaper	p4RNA	13850640	13850917	.	.	.	n1=1.52542118897968;n2=0;n3=1.25622921445385;n4=0.26919197452583
Chr1	ThisPaper	p4RNA	13850999	13851312	.	.	.	n1=4.93518619964013;n2=1.11621822289501;n3=1.4356905308044;n4=3.49949566883573
Chr1	ThisPaper	p4RNA	13854528	13855031	.	.	.	n1=7.178452654022;n2=1.11621822289501;n3=5.0249168578154;n4=2.1535357962066
Chr1	ThisPaper	p4RNA	13856469	13856862	.	.	.	n1=3.05084237795935;n2=0.372072740965004;n3=1.61515184715495;n4=1.4356905308044
Chr1	ThisPaper	p4RNA	13857784	13858235	.	.	.	n1=13.9979826753429;n2=1.48829096386002;n3=6.55033804679508;n4=7.44764462854782
Chr1	ThisPaper	p4RNA	13858602	13858955	.	.	.	n1=6.55033804679508;n2=0.558109111447506;n3=1.61515184715495;n4=4.93518619964013
Chr1	ThisPaper	p4RNA	13859676	13859912	.	.	.	n1=25.8424295544792;n2=3.90676378013254;n3=18.3050542677561;n4=7.5373752867231
Chr1	ThisPaper	p4RNA	13861762	13861892	.	.	.	n1=1.7946131635055;n2=0.186036370482502;n3=0.89730658175275;n4=0.89730658175275
Chr1	ThisPaper	p4RNA	13862926	13864538	.	.	.	n1=33.1106128666765;n2=5.58109111447506;n3=11.4855242464352;n4=21.6250886202413
Chr1	ThisPaper	p4RNA	13865117	13865245	.	.	.	n1=1.0767678981033;n2=0;n3=0;n4=1.0767678981033
Chr1	ThisPaper	p4RNA	13867551	13868525	.	.	.	n1=37.1484924845639;n2=3.72072740965004;n3=23.2402404673962;n4=13.9082520171677
Chr1	ThisPaper	p4RNA	13868985	13869517	.	.	.	n1=20.0099367730863;n2=2.23243644579002;n3=7.178452654022;n4=12.8314841190643
Chr1	ThisPaper	p4RNA	13871105	13871721	.	.	.	n1=48.0956327819474;n2=3.72072740965004;n3=24.4964696818501;n4=23.5991631000973
Chr1	ThisPaper	p4RNA	13872084	13872521	.	.	.	n1=26.739736136232;n2=3.16261829820253;n3=12.8314841190643;n4=13.9082520171677
Chr1	ThisPaper	p4RNA	13873722	13874528	.	.	.	n1=11.4855242464352;n2=0.93018185241251;n3=6.64006870497035;n4=4.84545554146485
Chr1	ThisPaper	p4RNA	13875049	13875483	.	.	.	n1=10.8574096392083;n2=1.48829096386002;n3=3.85841830153683;n4=6.99899133767147
Chr1	ThisPaper	p4RNA	13876083	13876281	.	.	.	n1=2.1535357962066;n2=0;n3=1.61515184715495;n4=0.53838394905165
Chr1	ThisPaper	p4RNA	13878009	13878439	.	.	.	n1=2.1535357962066;n2=0;n3=0.448653290876375;n4=1.70488250533023
Chr1	ThisPaper	p4RNA	13880399	13880620	.	.	.	n1=1.4356905308044;n2=0.372072740965004;n3=0.807575923577475;n4=0.628114607226925
Chr1	ThisPaper	p4RNA	13880881	13881516	.	.	.	n1=13.9979826753429;n2=0.744145481930008;n3=6.8195300213209;n4=7.178452654022
Chr1	ThisPaper	p4RNA	13884462	13888954	.	.	.	n1=149.850199152709;n2=22.5104008283827;n3=66.221225733353;n4=83.628973419356
Chr1	ThisPaper	p4RNA	13889487	13889841	.	.	.	n1=6.37087673044453;n2=0.744145481930008;n3=3.40976501066045;n4=2.96111171978408
Chr1	ThisPaper	p4RNA	13894454	13894968	.	.	.	n1=56.7097759667738;n2=11.3482185994326;n3=32.6619595758001;n4=24.0478163909737
Chr1	ThisPaper	p4RNA	13896268	13896395	.	.	.	n1=8.79360450117695;n2=1.48829096386002;n3=2.96111171978408;n4=5.83249278139287
Chr1	ThisPaper	p4RNA	13902048	13902163	.	.	.	n1=1.4356905308044;n2=0;n3=0.17946131635055;n4=1.25622921445385
Chr1	ThisPaper	p4RNA	13902402	13902592	.	.	.	n1=5.3838394905165;n2=0.558109111447506;n3=3.40976501066045;n4=1.97407447985605
Chr1	ThisPaper	p4RNA	13902661	13902987	.	.	.	n1=4.93518619964013;n2=0.186036370482502;n3=2.96111171978408;n4=1.97407447985605
Chr1	ThisPaper	p4RNA	13904579	13904738	.	.	.	n1=2.1535357962066;n2=0.372072740965004;n3=0.7178452654022;n4=1.4356905308044
Chr1	ThisPaper	p4RNA	13904810	13904965	.	.	.	n1=1.88434382168078;n2=0.558109111447506;n3=1.34595987262913;n4=0.53838394905165
Chr1	ThisPaper	p4RNA	13907599	13908128	.	.	.	n1=42.2631400005545;n2=3.34865466868504;n3=23.3299711255715;n4=18.933168874983
Chr1	ThisPaper	p4RNA	13908696	13909422	.	.	.	n1=10.767678981033;n2=0.744145481930008;n3=6.37087673044453;n4=4.39680225058847
Chr1	ThisPaper	p4RNA	13909623	13909795	.	.	.	n1=2.78165040343353;n2=0;n3=1.7946131635055;n4=0.98703723992803
Chr1	ThisPaper	p4RNA	13910039	13910756	.	.	.	n1=17.8564009768797;n2=2.23243644579002;n3=6.28114607226925;n4=11.5752549046105
Chr1	ThisPaper	p4RNA	13910901	13911681	.	.	.	n1=137.377637666346;n2=17.8594915663202;n3=62.631999406342;n4=74.745638260004
Chr1	ThisPaper	p4RNA	13912172	13912716	.	.	.	n1=10.6779483228577;n2=2.23243644579002;n3=8.34495121030058;n4=2.33299711255712
Chr1	ThisPaper	p4RNA	13912794	13913020	.	.	.	n1=10.4984870065072;n2=2.04640007530752;n3=5.3838394905165;n4=5.1146475159907
Chr1	ThisPaper	p4RNA	13913526	13913730	.	.	.	n1=1.0767678981033;n2=0.186036370482502;n3=0.448653290876375;n4=0.628114607226925
Chr1	ThisPaper	p4RNA	13913835	13913904	.	.	.	n1=1.0767678981033;n2=0;n3=0.3589226327011;n4=0.7178452654022
Chr1	ThisPaper	p4RNA	13915358	13915520	.	.	.	n1=2.8713810616088;n2=0.558109111447506;n3=0.7178452654022;n4=2.1535357962066
Chr1	ThisPaper	p4RNA	13916976	13917127	.	.	.	n1=1.4356905308044;n2=0.186036370482502;n3=1.0767678981033;n4=0.3589226327011
Chr1	ThisPaper	p4RNA	13917256	13917975	.	.	.	n1=72.2331798310964;n2=10.9761458584676;n3=27.6370427179847;n4=44.5961371131117
Chr1	ThisPaper	p4RNA	13918278	13918647	.	.	.	n1=9.15252713387805;n2=1.67432733434252;n3=5.7427621232176;n4=3.40976501066045
Chr1	ThisPaper	p4RNA	13918710	13918944	.	.	.	n1=1.16649855627858;n2=0.186036370482502;n3=1.0767678981033;n4=0.0897306581752799
Chr1	ThisPaper	p4RNA	13919163	13919463	.	.	.	n1=4.75572488328958;n2=0.93018185241251;n3=2.8713810616088;n4=1.88434382168078
Chr1	ThisPaper	p4RNA	13919733	13920070	.	.	.	n1=10.8574096392083;n2=1.48829096386002;n3=6.1016847559187;n4=4.7557248832896
Chr1	ThisPaper	p4RNA	13920278	13920547	.	.	.	n1=9.15252713387805;n2=2.79054555723753;n3=5.7427621232176;n4=3.40976501066045
Chr1	ThisPaper	p4RNA	13921094	13921550	.	.	.	n1=9.42171910840388;n2=2.04640007530752;n3=3.76868764336155;n4=5.65303146504233
Chr1	ThisPaper	p4RNA	13922780	13923125	.	.	.	n1=3.9481489597121;n2=0.558109111447506;n3=1.34595987262913;n4=2.60218908708297
Chr1	ThisPaper	p4RNA	13924088	13924387	.	.	.	n1=1.25622921445385;n2=0;n3=0.89730658175275;n4=0.3589226327011
Chr1	ThisPaper	p4RNA	13924472	13925018	.	.	.	n1=4.93518619964013;n2=0.372072740965004;n3=2.96111171978408;n4=1.97407447985605
Chr1	ThisPaper	p4RNA	13925098	13925425	.	.	.	n1=7.44764462854783;n2=0.372072740965004;n3=4.39680225058848;n4=3.05084237795935
Chr1	ThisPaper	p4RNA	13925626	13925812	.	.	.	n1=37.5971457754402;n2=3.72072740965004;n3=12.4725614863632;n4=25.124584289077
Chr1	ThisPaper	p4RNA	13926058	13926515	.	.	.	n1=215.443310278835;n2=28.0914919428578;n3=132.621912783056;n4=82.821397495779
Chr1	ThisPaper	p4RNA	13926859	13927305	.	.	.	n1=62.9909220390431;n2=8.18560030123009;n3=18.8434382168078;n4=44.1474838222353
Chr1	ThisPaper	p4RNA	13927778	13927994	.	.	.	n1=2.42272777073243;n2=0.372072740965004;n3=0.807575923577475;n4=1.61515184715496
Chr1	ThisPaper	p4RNA	13928362	13928524	.	.	.	n1=1.25622921445385;n2=0;n3=0.269191974525825;n4=0.987037239928025
Chr1	ThisPaper	p4RNA	13930203	13930450	.	.	.	n1=2.1535357962066;n2=0;n3=0.987037239928025;n4=1.16649855627858
Chr1	ThisPaper	p4RNA	13931284	13932532	.	.	.	n1=255.104261192307;n2=31.2541102410603;n3=170.577981191198;n4=84.526280001109
Chr1	ThisPaper	p4RNA	13932608	13933372	.	.	.	n1=61.1963088755376;n2=7.44145481930008;n3=18.5742462422819;n4=42.6220626332557
Chr1	ThisPaper	p4RNA	13933774	13934012	.	.	.	n1=1.34595987262913;n2=0;n3=0.269191974525825;n4=1.0767678981033
Chr1	ThisPaper	p4RNA	13934474	13934672	.	.	.	n1=1.7946131635055;n2=0.186036370482502;n3=0.448653290876375;n4=1.34595987262913
Chr1	ThisPaper	p4RNA	13936109	13936510	.	.	.	n1=2.1535357962066;n2=0;n3=0.807575923577475;n4=1.34595987262913
Chr1	ThisPaper	p4RNA	13937120	13937226	.	.	.	n1=1.0767678981033;n2=0.372072740965004;n3=0.628114607226925;n4=0.448653290876375
Chr1	ThisPaper	p4RNA	13937360	13938524	.	.	.	n1=209.969740130144;n2=27.7194192018928;n3=137.736560299047;n4=72.233179831097
Chr1	ThisPaper	p4RNA	13939634	13940412	.	.	.	n1=5.47357014869178;n2=0.372072740965004;n3=3.40976501066045;n4=2.06380513803133
Chr1	ThisPaper	p4RNA	13940518	13940687	.	.	.	n1=1.0767678981033;n2=0;n3=0.7178452654022;n4=0.3589226327011
Chr1	ThisPaper	p4RNA	13940775	13940988	.	.	.	n1=1.4356905308044;n2=0;n3=0.7178452654022;n4=0.7178452654022
Chr1	ThisPaper	p4RNA	13942625	13943015	.	.	.	n1=11.2163322719094;n2=2.23243644579002;n3=7.98602857759948;n4=3.23030369430992
Chr1	ThisPaper	p4RNA	13943618	13944035	.	.	.	n1=2.33299711255715;n2=0;n3=1.16649855627858;n4=1.16649855627857
Chr1	ThisPaper	p4RNA	13944459	13944528	.	.	.	n1=1.52542118897968;n2=0;n3=1.34595987262913;n4=0.17946131635055
Chr1	ThisPaper	p4RNA	13944977	13945671	.	.	.	n1=7.08872199584673;n2=0.744145481930008;n3=2.8713810616088;n4=4.21734093423793
Chr1	ThisPaper	p4RNA	13945786	13946386	.	.	.	n1=2.33299711255715;n2=0;n3=0.807575923577475;n4=1.52542118897968
Chr1	ThisPaper	p4RNA	13946534	13947139	.	.	.	n1=8.2552205521253;n2=1.30225459337751;n3=1.97407447985605;n4=6.28114607226925
Chr1	ThisPaper	p4RNA	13947410	13950763	.	.	.	n1=116.919047602383;n2=13.0225459337751;n3=54.3767788542167;n4=62.5422687481663
Chr1	ThisPaper	p4RNA	13950831	13951997	.	.	.	n1=30.1495011468924;n2=3.34865466868504;n3=14.6260972825698;n4=15.5234038643226
Chr1	ThisPaper	p4RNA	13952085	13953906	.	.	.	n1=37.7766070917908;n2=4.46487289158005;n3=19.4715528240347;n4=18.3050542677561
Chr1	ThisPaper	p4RNA	13954557	13955868	.	.	.	n1=8.6141431848264;n2=0.93018185241251;n3=3.14057303613463;n4=5.47357014869177
Chr1	ThisPaper	p4RNA	13956066	13956458	.	.	.	n1=1.70488250533023;n2=0.372072740965004;n3=1.0767678981033;n4=0.62811460722693
Chr1	ThisPaper	p4RNA	13957023	13957277	.	.	.	n1=1.25622921445385;n2=0;n3=0.807575923577475;n4=0.448653290876375
Chr1	ThisPaper	p4RNA	13958083	13958224	.	.	.	n1=1.25622921445385;n2=0.186036370482502;n3=0.628114607226925;n4=0.628114607226925
Chr1	ThisPaper	p4RNA	13959238	13959517	.	.	.	n1=1.70488250533023;n2=0;n3=1.16649855627858;n4=0.53838394905165
Chr1	ThisPaper	p4RNA	13959839	13961243	.	.	.	n1=16.6899024206012;n2=1.11621822289501;n3=5.7427621232176;n4=10.9471402973836
Chr1	ThisPaper	p4RNA	13966518	13966595	.	.	.	n1=1.7946131635055;n2=0;n3=1.25622921445385;n4=0.53838394905165
Chr1	ThisPaper	p4RNA	13967178	13967274	.	.	.	n1=1.52542118897968;n2=0.186036370482502;n3=1.25622921445385;n4=0.26919197452583
Chr1	ThisPaper	p4RNA	13967449	13967552	.	.	.	n1=1.97407447985605;n2=0;n3=0.7178452654022;n4=1.25622921445385
Chr1	ThisPaper	p4RNA	13967803	13967988	.	.	.	n1=2.42272777073243;n2=0.372072740965004;n3=1.52542118897968;n4=0.89730658175275
Chr1	ThisPaper	p4RNA	13968466	13968701	.	.	.	n1=2.78165040343353;n2=0.372072740965004;n3=1.34595987262913;n4=1.4356905308044
Chr1	ThisPaper	p4RNA	13968858	13968961	.	.	.	n1=1.16649855627858;n2=0.186036370482502;n3=0.448653290876375;n4=0.717845265402205
Chr1	ThisPaper	p4RNA	13970404	13970812	.	.	.	n1=3.05084237795935;n2=0;n3=1.52542118897968;n4=1.52542118897967
Chr1	ThisPaper	p4RNA	13971205	13971459	.	.	.	n1=1.52542118897968;n2=0.186036370482502;n3=0.89730658175275;n4=0.62811460722693
Chr1	ThisPaper	p4RNA	13972002	13972470	.	.	.	n1=4.39680225058848;n2=0.558109111447506;n3=2.5124584289077;n4=1.88434382168078
Chr1	ThisPaper	p4RNA	13972592	13973509	.	.	.	n1=19.9202061149111;n2=2.60450918675503;n3=9.78064174110498;n4=10.1395643738061
Chr1	ThisPaper	p4RNA	13974217	13974522	.	.	.	n1=2.60218908708298;n2=0.744145481930008;n3=0.7178452654022;n4=1.88434382168078
Chr1	ThisPaper	p4RNA	13975056	13975168	.	.	.	n1=2.60218908708298;n2=0;n3=1.7946131635055;n4=0.80757592357748
Chr1	ThisPaper	p4RNA	13975986	13976454	.	.	.	n1=5.29410883234123;n2=0.744145481930008;n3=3.589226327011;n4=1.70488250533023
Chr1	ThisPaper	p4RNA	13978055	13978275	.	.	.	n1=1.16649855627858;n2=0;n3=1.16649855627858;n4=0
Chr1	ThisPaper	p4RNA	13978480	13978747	.	.	.	n1=10.6779483228577;n2=1.11621822289501;n3=7.5373752867231;n4=3.1405730361346
Chr1	ThisPaper	p4RNA	13978819	13979111	.	.	.	n1=5.47357014869178;n2=1.11621822289501;n3=4.3070715924132;n4=1.16649855627858
Chr1	ThisPaper	p4RNA	13979222	13979410	.	.	.	n1=9.78064174110498;n2=2.04640007530752;n3=1.4356905308044;n4=8.34495121030058
Chr1	ThisPaper	p4RNA	13979475	13979753	.	.	.	n1=33.5592661575529;n2=7.81352756026509;n3=12.4725614863632;n4=21.0867046711897
Chr1	ThisPaper	p4RNA	13986930	13987038	.	.	.	n1=2.78165040343353;n2=0.372072740965004;n3=1.97407447985605;n4=0.80757592357748
Chr1	ThisPaper	p4RNA	13988139	13988220	.	.	.	n1=3.2303036943099;n2=0.93018185241251;n3=2.5124584289077;n4=0.7178452654022
Chr1	ThisPaper	p4RNA	13989583	13989832	.	.	.	n1=8.34495121030058;n2=1.11621822289501;n3=5.47357014869178;n4=2.8713810616088
Chr1	ThisPaper	p4RNA	13990148	13990241	.	.	.	n1=1.34595987262913;n2=0;n3=0.7178452654022;n4=0.62811460722693
Chr1	ThisPaper	p4RNA	13993713	13994138	.	.	.	n1=4.39680225058848;n2=0.372072740965004;n3=0.987037239928025;n4=3.40976501066045
Chr1	ThisPaper	p4RNA	13994208	13994527	.	.	.	n1=4.6659942251143;n2=0;n3=2.42272777073243;n4=2.24326645438187
Chr1	ThisPaper	p4RNA	13994956	13995505	.	.	.	n1=19.9202061149111;n2=2.79054555723753;n3=8.70387384300168;n4=11.2163322719094
Chr1	ThisPaper	p4RNA	13995815	13996363	.	.	.	n1=10.9471402973836;n2=1.48829096386002;n3=5.3838394905165;n4=5.5633008068671
Chr1	ThisPaper	p4RNA	13997039	13997309	.	.	.	n1=1.52542118897968;n2=0;n3=0.53838394905165;n4=0.98703723992803
Chr1	ThisPaper	p4RNA	13998383	13998472	.	.	.	n1=4.48653290876375;n2=0.558109111447506;n3=1.16649855627858;n4=3.32003435248517
Chr1	ThisPaper	p4RNA	14002682	14002995	.	.	.	n1=8.79360450117695;n2=1.30225459337751;n3=4.39680225058848;n4=4.39680225058847
Chr1	ThisPaper	p4RNA	14005012	14005230	.	.	.	n1=4.84545554146485;n2=1.48829096386002;n3=3.40976501066045;n4=1.4356905308044
Chr1	ThisPaper	p4RNA	14005341	14005697	.	.	.	n1=4.39680225058848;n2=0.744145481930008;n3=2.06380513803133;n4=2.33299711255715
Chr1	ThisPaper	p4RNA	14006197	14006523	.	.	.	n1=17.4077476860034;n2=2.79054555723753;n3=7.62710594489838;n4=9.78064174110502
Chr1	ThisPaper	p4RNA	14008243	14008673	.	.	.	n1=28.6240799579127;n2=4.65090926206255;n3=12.2033695118374;n4=16.4207104460753
Chr1	ThisPaper	p4RNA	14008734	14008882	.	.	.	n1=1.34595987262913;n2=0.558109111447506;n3=1.0767678981033;n4=0.26919197452583
Chr1	ThisPaper	p4RNA	14010052	14010531	.	.	.	n1=5.0249168578154;n2=1.11621822289501;n3=3.05084237795935;n4=1.97407447985605
Chr1	ThisPaper	p4RNA	14011985	14012260	.	.	.	n1=3.76868764336155;n2=0.558109111447506;n3=1.7946131635055;n4=1.97407447985605
Chr1	ThisPaper	p4RNA	14018404	14018539	.	.	.	n1=1.34595987262913;n2=0;n3=1.0767678981033;n4=0.26919197452583
Chr1	ThisPaper	p4RNA	14019672	14019764	.	.	.	n1=3.14057303613463;n2=0.186036370482502;n3=2.78165040343353;n4=0.3589226327011
Chr1	ThisPaper	p4RNA	14019998	14020489	.	.	.	n1=3.14057303613463;n2=0;n3=1.16649855627858;n4=1.97407447985605
Chr1	ThisPaper	p4RNA	14022725	14022869	.	.	.	n1=1.34595987262913;n2=0;n3=0.17946131635055;n4=1.16649855627858
Chr1	ThisPaper	p4RNA	14022965	14023483	.	.	.	n1=1.97407447985605;n2=0;n3=0.807575923577475;n4=1.16649855627858
Chr1	ThisPaper	p4RNA	14024011	14024193	.	.	.	n1=1.61515184715495;n2=0.186036370482502;n3=0.628114607226925;n4=0.987037239928025
Chr1	ThisPaper	p4RNA	14024258	14024513	.	.	.	n1=2.8713810616088;n2=0.186036370482502;n3=1.52542118897968;n4=1.34595987262912
Chr1	ThisPaper	p4RNA	14030800	14031020	.	.	.	n1=36.9690311682133;n2=5.76712748495756;n3=14.5363666243946;n4=22.4326645438187
Chr1	ThisPaper	p4RNA	14031554	14031719	.	.	.	n1=12.2033695118374;n2=0.372072740965004;n3=5.0249168578154;n4=7.178452654022
Chr1	ThisPaper	p4RNA	14032135	14032427	.	.	.	n1=37.2382231427391;n2=3.53469103916754;n3=21.9840112529424;n4=15.2542118897967
Chr1	ThisPaper	p4RNA	14032551	14033376	.	.	.	n1=93.9479991095129;n2=16.3712006024602;n3=55.0048934614436;n4=38.9431056480693
Chr1	ThisPaper	p4RNA	14035585	14036430	.	.	.	n1=20.0099367730863;n2=2.60450918675503;n3=9.96010305745553;n4=10.0498337156308
Chr1	ThisPaper	p4RNA	14042786	14043025	.	.	.	n1=1.25622921445385;n2=0;n3=0.987037239928025;n4=0.269191974525825
Chr1	ThisPaper	p4RNA	14043087	14043538	.	.	.	n1=2.60218908708298;n2=0.186036370482502;n3=2.24326645438188;n4=0.3589226327011
Chr1	ThisPaper	p4RNA	14044527	14044948	.	.	.	n1=6.8195300213209;n2=1.30225459337751;n3=3.76868764336155;n4=3.05084237795935
Chr1	ThisPaper	p4RNA	14045346	14045515	.	.	.	n1=1.70488250533023;n2=0;n3=0.807575923577475;n4=0.897306581752755
Chr1	ThisPaper	p4RNA	14046613	14046973	.	.	.	n1=1.52542118897968;n2=0;n3=0.807575923577475;n4=0.717845265402205
Chr1	ThisPaper	p4RNA	14050521	14050728	.	.	.	n1=1.52542118897968;n2=0;n3=0.807575923577475;n4=0.717845265402205
Chr1	ThisPaper	p4RNA	14059010	14059446	.	.	.	n1=4.48653290876375;n2=0.372072740965004;n3=2.06380513803133;n4=2.42272777073242
Chr1	ThisPaper	p4RNA	14060205	14060381	.	.	.	n1=3.14057303613463;n2=0.744145481930008;n3=2.06380513803133;n4=1.0767678981033
Chr1	ThisPaper	p4RNA	14062668	14062991	.	.	.	n1=4.03787961788738;n2=0.372072740965004;n3=2.06380513803133;n4=1.97407447985605
Chr1	ThisPaper	p4RNA	14065070	14065442	.	.	.	n1=3.32003435248518;n2=0.186036370482502;n3=0.987037239928025;n4=2.33299711255715
Chr1	ThisPaper	p4RNA	14070011	14070216	.	.	.	n1=2.78165040343353;n2=0.372072740965004;n3=1.97407447985605;n4=0.80757592357748
Chr1	ThisPaper	p4RNA	14071874	14072108	.	.	.	n1=2.06380513803133;n2=0;n3=0.807575923577475;n4=1.25622921445385
Chr1	ThisPaper	p4RNA	14072235	14072499	.	.	.	n1=3.32003435248518;n2=0.186036370482502;n3=2.78165040343353;n4=0.53838394905165
Chr1	ThisPaper	p4RNA	14074102	14074529	.	.	.	n1=2.1535357962066;n2=0.186036370482502;n3=1.34595987262913;n4=0.80757592357747
Chr1	ThisPaper	p4RNA	14076552	14076805	.	.	.	n1=7.8962979194242;n2=1.30225459337751;n3=5.29410883234123;n4=2.60218908708297
Chr1	ThisPaper	p4RNA	14079004	14079209	.	.	.	n1=2.60218908708298;n2=0.372072740965004;n3=0.987037239928025;n4=1.61515184715496
Chr1	ThisPaper	p4RNA	14080210	14080342	.	.	.	n1=3.05084237795935;n2=0.372072740965004;n3=1.52542118897968;n4=1.52542118897967
Chr1	ThisPaper	p4RNA	14082760	14083351	.	.	.	n1=12.8314841190643;n2=1.86036370482502;n3=7.44764462854783;n4=5.38383949051647
Chr1	ThisPaper	p4RNA	14083437	14084216	.	.	.	n1=7.5373752867231;n2=0.93018185241251;n3=4.57626356693903;n4=2.96111171978407
Chr1	ThisPaper	p4RNA	14084517	14085316	.	.	.	n1=9.51144976657915;n2=0.93018185241251;n3=5.56330080686705;n4=3.9481489597121
Chr1	ThisPaper	p4RNA	14085536	14085920	.	.	.	n1=3.14057303613463;n2=0.186036370482502;n3=1.61515184715495;n4=1.52542118897968
Chr1	ThisPaper	p4RNA	14085983	14086126	.	.	.	n1=3.2303036943099;n2=0;n3=2.06380513803133;n4=1.16649855627857
Chr1	ThisPaper	p4RNA	14086211	14086548	.	.	.	n1=1.97407447985605;n2=0.186036370482502;n3=0.448653290876375;n4=1.52542118897967
Chr1	ThisPaper	p4RNA	14086991	14087219	.	.	.	n1=1.61515184715495;n2=0;n3=1.25622921445385;n4=0.3589226327011
Chr1	ThisPaper	p4RNA	14088028	14088803	.	.	.	n1=8.34495121030058;n2=1.11621822289501;n3=4.6659942251143;n4=3.67895698518628
Chr1	ThisPaper	p4RNA	14088897	14088989	.	.	.	n1=1.25622921445385;n2=0.186036370482502;n3=0.448653290876375;n4=0.807575923577475
Chr1	ThisPaper	p4RNA	14089541	14090226	.	.	.	n1=3.9481489597121;n2=0.558109111447506;n3=1.4356905308044;n4=2.5124584289077
Chr1	ThisPaper	p4RNA	14090370	14090824	.	.	.	n1=15.7028651806731;n2=2.41847281627253;n3=6.1016847559187;n4=9.6011804247544
Chr1	ThisPaper	p4RNA	14091750	14092005	.	.	.	n1=1.34595987262913;n2=0;n3=1.16649855627858;n4=0.17946131635055
Chr1	ThisPaper	p4RNA	14092424	14093067	.	.	.	n1=11.0368709555588;n2=0.744145481930008;n3=5.65303146504233;n4=5.38383949051647
Chr1	ThisPaper	p4RNA	14093160	14093431	.	.	.	n1=1.4356905308044;n2=0.186036370482502;n3=0.53838394905165;n4=0.89730658175275
Chr1	ThisPaper	p4RNA	14093496	14093970	.	.	.	n1=7.44764462854783;n2=1.30225459337751;n3=5.29410883234123;n4=2.1535357962066
Chr1	ThisPaper	p4RNA	14096488	14096585	.	.	.	n1=1.16649855627858;n2=0;n3=0.807575923577475;n4=0.358922632701105
Chr1	ThisPaper	p4RNA	14097044	14097266	.	.	.	n1=1.0767678981033;n2=0;n3=0.269191974525825;n4=0.807575923577475
Chr1	ThisPaper	p4RNA	14097401	14097522	.	.	.	n1=1.16649855627858;n2=0;n3=0.7178452654022;n4=0.44865329087638
Chr1	ThisPaper	p4RNA	14099013	14099337	.	.	.	n1=2.60218908708298;n2=0;n3=1.0767678981033;n4=1.52542118897968
Chr1	ThisPaper	p4RNA	14099654	14100169	.	.	.	n1=11.1266016137341;n2=1.86036370482502;n3=6.01195409774343;n4=5.11464751599067
Chr1	ThisPaper	p4RNA	14100270	14100431	.	.	.	n1=1.0767678981033;n2=0.186036370482502;n3=0.089730658175275;n4=0.987037239928025
Chr1	ThisPaper	p4RNA	14100558	14100772	.	.	.	n1=2.42272777073243;n2=0;n3=0.987037239928025;n4=1.43569053080441
Chr1	ThisPaper	p4RNA	14101792	14101990	.	.	.	n1=1.16649855627858;n2=0;n3=0.3589226327011;n4=0.80757592357748
Chr1	ThisPaper	p4RNA	14103140	14103709	.	.	.	n1=3.05084237795935;n2=0;n3=1.34595987262913;n4=1.70488250533022
Chr1	ThisPaper	p4RNA	14104563	14104786	.	.	.	n1=1.0767678981033;n2=0.186036370482502;n3=0.53838394905165;n4=0.53838394905165
Chr1	ThisPaper	p4RNA	14104896	14105294	.	.	.	n1=2.06380513803133;n2=0.186036370482502;n3=1.25622921445385;n4=0.80757592357748
Chr1	ThisPaper	p4RNA	14105634	14105736	.	.	.	n1=1.25622921445385;n2=0;n3=0.7178452654022;n4=0.53838394905165
Chr1	ThisPaper	p4RNA	14106482	14106727	.	.	.	n1=1.16649855627858;n2=0.186036370482502;n3=0.987037239928025;n4=0.179461316350555
Chr1	ThisPaper	p4RNA	14106891	14107391	.	.	.	n1=8.16548989395003;n2=1.67432733434252;n3=4.57626356693903;n4=3.589226327011
Chr1	ThisPaper	p4RNA	14115654	14115812	.	.	.	n1=1.88434382168078;n2=0.186036370482502;n3=1.0767678981033;n4=0.80757592357748
Chr1	ThisPaper	p4RNA	14118313	14118462	.	.	.	n1=4.75572488328958;n2=0;n3=2.33299711255715;n4=2.42272777073243
Chr1	ThisPaper	p4RNA	14121732	14121915	.	.	.	n1=3.67895698518628;n2=0.372072740965004;n3=0.7178452654022;n4=2.96111171978408
Chr1	ThisPaper	p4RNA	14122536	14123023	.	.	.	n1=2.96111171978408;n2=0.372072740965004;n3=1.61515184715495;n4=1.34595987262913
Chr1	ThisPaper	p4RNA	14124890	14125209	.	.	.	n1=3.67895698518628;n2=0;n3=1.97407447985605;n4=1.70488250533023
Chr1	ThisPaper	p4RNA	14125421	14125569	.	.	.	n1=1.0767678981033;n2=0;n3=0.269191974525825;n4=0.807575923577475
Chr1	ThisPaper	p4RNA	14125659	14125930	.	.	.	n1=1.4356905308044;n2=0;n3=0.53838394905165;n4=0.89730658175275
Chr1	ThisPaper	p4RNA	14126104	14126711	.	.	.	n1=3.2303036943099;n2=0.186036370482502;n3=2.78165040343353;n4=0.44865329087637
Chr1	ThisPaper	p4RNA	14126886	14127047	.	.	.	n1=1.70488250533023;n2=0.186036370482502;n3=0.807575923577475;n4=0.897306581752755
Chr1	ThisPaper	p4RNA	14127270	14127472	.	.	.	n1=1.34595987262913;n2=0;n3=0.269191974525825;n4=1.0767678981033
Chr1	ThisPaper	p4RNA	14127952	14128215	.	.	.	n1=1.88434382168078;n2=0.186036370482502;n3=0.3589226327011;n4=1.52542118897968
Chr1	ThisPaper	p4RNA	14137120	14137476	.	.	.	n1=4.48653290876375;n2=0.558109111447506;n3=2.5124584289077;n4=1.97407447985605
Chr1	ThisPaper	p4RNA	14140843	14141135	.	.	.	n1=3.2303036943099;n2=0.186036370482502;n3=0.7178452654022;n4=2.5124584289077
Chr1	ThisPaper	p4RNA	14141729	14141912	.	.	.	n1=2.69191974525825;n2=0.186036370482502;n3=1.88434382168078;n4=0.80757592357747
Chr1	ThisPaper	p4RNA	14142195	14142550	.	.	.	n1=1.7946131635055;n2=0;n3=1.25622921445385;n4=0.53838394905165
Chr1	ThisPaper	p4RNA	14143155	14143301	.	.	.	n1=1.52542118897968;n2=0;n3=0.448653290876375;n4=1.07676789810331
Chr1	ThisPaper	p4RNA	14143734	14143820	.	.	.	n1=1.4356905308044;n2=0;n3=0.987037239928025;n4=0.448653290876375
Chr1	ThisPaper	p4RNA	14143899	14144501	.	.	.	n1=8.16548989395003;n2=0.558109111447506;n3=4.57626356693903;n4=3.589226327011
Chr1	ThisPaper	p4RNA	14152926	14153170	.	.	.	n1=6.90926067949618;n2=0.372072740965004;n3=2.78165040343353;n4=4.12761027606265
Chr1	ThisPaper	p4RNA	14155886	14156016	.	.	.	n1=2.24326645438188;n2=0.372072740965004;n3=0.628114607226925;n4=1.61515184715495
Chr1	ThisPaper	p4RNA	14169501	14169597	.	.	.	n1=20.7277820384885;n2=2.97658192772003;n3=3.67895698518628;n4=17.0488250533022
Chr1	ThisPaper	p4RNA	14178102	14178528	.	.	.	n1=5.65303146504233;n2=1.30225459337751;n3=1.52542118897968;n4=4.12761027606265
Chr1	ThisPaper	p4RNA	14179182	14179518	.	.	.	n1=6.01195409774343;n2=1.11621822289501;n3=2.60218908708298;n4=3.40976501066045
Chr1	ThisPaper	p4RNA	14181238	14183853	.	.	.	n1=99.7804918909058;n2=16.5572369729427;n3=47.0188648838441;n4=52.7616270070617
Chr1	ThisPaper	p4RNA	14185035	14185152	.	.	.	n1=4.84545554146485;n2=0.744145481930008;n3=3.85841830153683;n4=0.98703723992802
Chr1	ThisPaper	p4RNA	14185442	14185654	.	.	.	n1=3.589226327011;n2=1.11621822289501;n3=0.807575923577475;n4=2.78165040343353
Chr1	ThisPaper	p4RNA	14187089	14187452	.	.	.	n1=13.4595987262913;n2=2.04640007530752;n3=5.20437817416595;n4=8.25522055212535
Chr1	ThisPaper	p4RNA	14187975	14188494	.	.	.	n1=35.5333406374089;n2=4.46487289158005;n3=14.8952892570957;n4=20.6380513803132
Chr1	ThisPaper	p4RNA	14190740	14191021	.	.	.	n1=3.67895698518628;n2=0.372072740965004;n3=0.89730658175275;n4=2.78165040343353
Chr1	ThisPaper	p4RNA	14191096	14191523	.	.	.	n1=5.47357014869178;n2=0.372072740965004;n3=2.06380513803133;n4=3.40976501066045
Chr1	ThisPaper	p4RNA	14192462	14192616	.	.	.	n1=28.2651573252116;n2=8.18560030123009;n3=15.1644812316215;n4=13.1006760935901
Chr1	ThisPaper	p4RNA	14192831	14193850	.	.	.	n1=9.24225779205333;n2=1.11621822289501;n3=3.14057303613463;n4=6.1016847559187
Chr1	ThisPaper	p4RNA	14194055	14195278	.	.	.	n1=22.4326645438188;n2=2.60450918675503;n3=12.5622921445385;n4=9.8703723992803
Chr1	ThisPaper	p4RNA	14197120	14197498	.	.	.	n1=5.83249278139288;n2=0.558109111447506;n3=3.32003435248518;n4=2.5124584289077
Chr1	ThisPaper	p4RNA	14197597	14198651	.	.	.	n1=14.1774439916935;n2=2.23243644579002;n3=6.37087673044453;n4=7.80656726124897
Chr1	ThisPaper	p4RNA	14198733	14198987	.	.	.	n1=8.9730658175275;n2=0.372072740965004;n3=6.37087673044453;n4=2.60218908708297
Chr1	ThisPaper	p4RNA	14199081	14200020	.	.	.	n1=26.5602748198814;n2=1.86036370482502;n3=11.5752549046105;n4=14.9850199152709
Chr1	ThisPaper	p4RNA	14200979	14203603	.	.	.	n1=34.6360340556562;n2=2.60450918675503;n3=14.9850199152709;n4=19.6510141403853
Chr1	ThisPaper	p4RNA	14203718	14204399	.	.	.	n1=7.08872199584673;n2=0.558109111447506;n3=2.42272777073243;n4=4.6659942251143
Chr1	ThisPaper	p4RNA	14204467	14205386	.	.	.	n1=9.24225779205333;n2=1.11621822289501;n3=4.03787961788738;n4=5.20437817416595
Chr1	ThisPaper	p4RNA	14205452	14206346	.	.	.	n1=15.8823264970237;n2=1.48829096386002;n3=9.15252713387805;n4=6.72979936314565
Chr1	ThisPaper	p4RNA	14206426	14206526	.	.	.	n1=1.25622921445385;n2=0;n3=0.628114607226925;n4=0.628114607226925
Chr1	ThisPaper	p4RNA	14206646	14207000	.	.	.	n1=5.92222343956815;n2=1.30225459337751;n3=2.1535357962066;n4=3.76868764336155
Chr1	ThisPaper	p4RNA	14208778	14209418	.	.	.	n1=15.7028651806731;n2=2.41847281627253;n3=8.88333515935223;n4=6.81953002132087
Chr1	ThisPaper	p4RNA	14210492	14210681	.	.	.	n1=5.92222343956815;n2=0.93018185241251;n3=3.49949566883573;n4=2.42272777073242
Chr1	ThisPaper	p4RNA	14210781	14211410	.	.	.	n1=5.56330080686705;n2=0.93018185241251;n3=3.05084237795935;n4=2.5124584289077
Chr1	ThisPaper	p4RNA	14215798	14216312	.	.	.	n1=7.62710594489838;n2=1.30225459337751;n3=4.93518619964013;n4=2.69191974525825
Chr1	ThisPaper	p4RNA	14216741	14216934	.	.	.	n1=2.1535357962066;n2=0.372072740965004;n3=1.4356905308044;n4=0.7178452654022
Chr1	ThisPaper	p4RNA	14218103	14220127	.	.	.	n1=72.2331798310964;n2=10.7901094879851;n3=31.4057303613463;n4=40.8274494697501
Chr1	ThisPaper	p4RNA	14220216	14220667	.	.	.	n1=13.0109454354149;n2=1.48829096386002;n3=6.90926067949618;n4=6.10168475591872
Chr1	ThisPaper	p4RNA	14220818	14221346	.	.	.	n1=8.6141431848264;n2=0.93018185241251;n3=2.96111171978408;n4=5.65303146504232
Chr1	ThisPaper	p4RNA	14221460	14221615	.	.	.	n1=1.97407447985605;n2=0.558109111447506;n3=0.7178452654022;n4=1.25622921445385
Chr1	ThisPaper	p4RNA	14221694	14222137	.	.	.	n1=5.83249278139288;n2=0.744145481930008;n3=3.2303036943099;n4=2.60218908708298
Chr1	ThisPaper	p4RNA	14222249	14222423	.	.	.	n1=1.16649855627858;n2=0.372072740965004;n3=0.3589226327011;n4=0.80757592357748
Chr1	ThisPaper	p4RNA	14222534	14223512	.	.	.	n1=9.06279647570278;n2=1.11621822289501;n3=4.48653290876375;n4=4.57626356693903
Chr1	ThisPaper	p4RNA	14224417	14224724	.	.	.	n1=7.71683660307365;n2=0.744145481930008;n3=3.76868764336155;n4=3.9481489597121
Chr1	ThisPaper	p4RNA	14224988	14225494	.	.	.	n1=27.2781200852836;n2=2.23243644579002;n3=13.5493293844665;n4=13.7287907008171
Chr1	ThisPaper	p4RNA	14225740	14226077	.	.	.	n1=12.0239081954869;n2=1.67432733434252;n3=4.84545554146485;n4=7.17845265402205
Chr1	ThisPaper	p4RNA	14226196	14226687	.	.	.	n1=15.1644812316215;n2=2.23243644579002;n3=8.2552205521253;n4=6.9092606794962
Chr1	ThisPaper	p4RNA	14226796	14227242	.	.	.	n1=9.78064174110498;n2=1.11621822289501;n3=3.49949566883573;n4=6.28114607226925
Chr1	ThisPaper	p4RNA	14227489	14227859	.	.	.	n1=1.61515184715495;n2=0.372072740965004;n3=0.7178452654022;n4=0.89730658175275
Chr1	ThisPaper	p4RNA	14228001	14228305	.	.	.	n1=3.9481489597121;n2=0.744145481930008;n3=2.42272777073243;n4=1.52542118897967
Chr1	ThisPaper	p4RNA	14228466	14228719	.	.	.	n1=2.60218908708298;n2=0;n3=1.70488250533023;n4=0.89730658175275
Chr1	ThisPaper	p4RNA	14228835	14230953	.	.	.	n1=24.0478163909737;n2=4.46487289158005;n3=11.9341775373116;n4=12.1136388536621
Chr1	ThisPaper	p4RNA	14231044	14231352	.	.	.	n1=4.12761027606265;n2=0.372072740965004;n3=2.78165040343353;n4=1.34595987262912
Chr1	ThisPaper	p4RNA	14232912	14233342	.	.	.	n1=6.90926067949618;n2=1.11621822289501;n3=3.05084237795935;n4=3.85841830153683
Chr1	ThisPaper	p4RNA	14233765	14233887	.	.	.	n1=1.16649855627858;n2=0;n3=0.53838394905165;n4=0.62811460722693
Chr1	ThisPaper	p4RNA	14234970	14235085	.	.	.	n1=1.7946131635055;n2=0.558109111447506;n3=1.16649855627858;n4=0.62811460722692
Chr1	ThisPaper	p4RNA	14235196	14236007	.	.	.	n1=3.49949566883573;n2=0;n3=1.4356905308044;n4=2.06380513803133
Chr1	ThisPaper	p4RNA	14237521	14237909	.	.	.	n1=3.85841830153683;n2=0.558109111447506;n3=2.1535357962066;n4=1.70488250533023
Chr1	ThisPaper	p4RNA	14239635	14240002	.	.	.	n1=5.83249278139288;n2=0.93018185241251;n3=2.33299711255715;n4=3.49949566883573
Chr1	ThisPaper	p4RNA	14240292	14240524	.	.	.	n1=1.25622921445385;n2=0;n3=0.89730658175275;n4=0.3589226327011
Chr1	ThisPaper	p4RNA	14241031	14241198	.	.	.	n1=1.0767678981033;n2=0;n3=0.53838394905165;n4=0.53838394905165
Chr1	ThisPaper	p4RNA	14241360	14242180	.	.	.	n1=5.20437817416595;n2=0.93018185241251;n3=2.96111171978408;n4=2.24326645438187
Chr1	ThisPaper	p4RNA	14242304	14245079	.	.	.	n1=76.7197127398601;n2=9.3018185241251;n3=39.5712202552963;n4=37.1484924845638
Chr1	ThisPaper	p4RNA	14246691	14247047	.	.	.	n1=4.93518619964013;n2=0.372072740965004;n3=3.2303036943099;n4=1.70488250533023
Chr1	ThisPaper	p4RNA	14247956	14248261	.	.	.	n1=3.85841830153683;n2=0.372072740965004;n3=2.8713810616088;n4=0.98703723992803
Chr1	ThisPaper	p4RNA	14248962	14250170	.	.	.	n1=9.3319884502286;n2=1.11621822289501;n3=4.39680225058848;n4=4.93518619964012
Chr1	ThisPaper	p4RNA	14250260	14251322	.	.	.	n1=9.6909110829297;n2=0.93018185241251;n3=4.57626356693903;n4=5.11464751599067
Chr1	ThisPaper	p4RNA	14251412	14251499	.	.	.	n1=11.0368709555588;n2=2.23243644579002;n3=8.52441252665113;n4=2.51245842890767
Chr1	ThisPaper	p4RNA	14251696	14252522	.	.	.	n1=33.2003435248518;n2=4.83694563254505;n3=14.8055585989204;n4=18.3947849259314
Chr1	ThisPaper	p4RNA	14252635	14254749	.	.	.	n1=158.105419704835;n2=19.5338189006627;n3=79.0527098524173;n4=79.0527098524177
Chr1	ThisPaper	p4RNA	14254922	14254991	.	.	.	n1=1.0767678981033;n2=0.186036370482502;n3=0.628114607226925;n4=0.448653290876375
Chr1	ThisPaper	p4RNA	14257051	14257377	.	.	.	n1=11.2163322719094;n2=0.93018185241251;n3=7.26818331219728;n4=3.94814895971212
Chr1	ThisPaper	p4RNA	14257487	14258023	.	.	.	n1=5.3838394905165;n2=1.30225459337751;n3=1.70488250533023;n4=3.67895698518627
Chr1	ThisPaper	p4RNA	14258522	14258787	.	.	.	n1=3.589226327011;n2=0.372072740965004;n3=2.33299711255715;n4=1.25622921445385
Chr1	ThisPaper	p4RNA	14258876	14260794	.	.	.	n1=41.2761027606265;n2=5.39505474399256;n3=19.2023608495089;n4=22.0737419111176
Chr1	ThisPaper	p4RNA	14260909	14261090	.	.	.	n1=2.33299711255715;n2=0.186036370482502;n3=0.17946131635055;n4=2.1535357962066
Chr1	ThisPaper	p4RNA	14261285	14261516	.	.	.	n1=1.34595987262913;n2=0.186036370482502;n3=1.0767678981033;n4=0.26919197452583
Chr1	ThisPaper	p4RNA	14263402	14263580	.	.	.	n1=1.25622921445385;n2=0.558109111447506;n3=0.628114607226925;n4=0.628114607226925
Chr1	ThisPaper	p4RNA	14263804	14264029	.	.	.	n1=4.21734093423793;n2=0.186036370482502;n3=1.70488250533023;n4=2.5124584289077
Chr1	ThisPaper	p4RNA	14264451	14264951	.	.	.	n1=15.7028651806731;n2=2.79054555723753;n3=7.26818331219728;n4=8.43468186847582
Chr1	ThisPaper	p4RNA	14266717	14268711	.	.	.	n1=79.8602857759948;n2=13.3946186747401;n3=34.5463033974809;n4=45.3139823785139
Chr1	ThisPaper	p4RNA	14268839	14268998	.	.	.	n1=3.67895698518628;n2=0.93018185241251;n3=1.7946131635055;n4=1.88434382168078
Chr1	ThisPaper	p4RNA	14269295	14269538	.	.	.	n1=2.5124584289077;n2=0.744145481930008;n3=1.25622921445385;n4=1.25622921445385
Chr1	ThisPaper	p4RNA	14270087	14270416	.	.	.	n1=2.8713810616088;n2=0.372072740965004;n3=1.7946131635055;n4=1.0767678981033
Chr1	ThisPaper	p4RNA	14272037	14272147	.	.	.	n1=1.25622921445385;n2=0.186036370482502;n3=0.89730658175275;n4=0.3589226327011
Chr1	ThisPaper	p4RNA	14272726	14273091	.	.	.	n1=5.3838394905165;n2=0.558109111447506;n3=1.7946131635055;n4=3.589226327011
Chr1	ThisPaper	p4RNA	14273372	14273844	.	.	.	n1=7.5373752867231;n2=0.372072740965004;n3=3.9481489597121;n4=3.589226327011
Chr1	ThisPaper	p4RNA	14274083	14274393	.	.	.	n1=6.8195300213209;n2=1.11621822289501;n3=5.83249278139288;n4=0.98703723992802
Chr1	ThisPaper	p4RNA	14277035	14277248	.	.	.	n1=3.85841830153683;n2=0.372072740965004;n3=2.06380513803133;n4=1.7946131635055
Chr1	ThisPaper	p4RNA	14280556	14280706	.	.	.	n1=1.61515184715495;n2=0.186036370482502;n3=0.448653290876375;n4=1.16649855627858
Chr1	ThisPaper	p4RNA	14280776	14280934	.	.	.	n1=1.34595987262913;n2=0.372072740965004;n3=0.7178452654022;n4=0.62811460722693
Chr1	ThisPaper	p4RNA	14281212	14281668	.	.	.	n1=9.60118042475443;n2=0.744145481930008;n3=5.3838394905165;n4=4.21734093423793
Chr1	ThisPaper	p4RNA	14282682	14283067	.	.	.	n1=3.76868764336155;n2=0.558109111447506;n3=1.70488250533023;n4=2.06380513803132
Chr1	ThisPaper	p4RNA	14283151	14283426	.	.	.	n1=5.65303146504233;n2=1.48829096386002;n3=3.67895698518628;n4=1.97407447985605
Chr1	ThisPaper	p4RNA	14284629	14284838	.	.	.	n1=2.24326645438188;n2=0.372072740965004;n3=1.61515184715495;n4=0.62811460722693
Chr1	ThisPaper	p4RNA	14286482	14287082	.	.	.	n1=23.2402404673962;n2=2.79054555723753;n3=16.4207104460753;n4=6.8195300213209
Chr1	ThisPaper	p4RNA	14287509	14287663	.	.	.	n1=12.1136388536621;n2=2.23243644579002;n3=7.98602857759948;n4=4.12761027606262
Chr1	ThisPaper	p4RNA	14298514	14298661	.	.	.	n1=3.76868764336155;n2=0.558109111447506;n3=1.16649855627858;n4=2.60218908708297
Chr1	ThisPaper	p4RNA	14300956	14301484	.	.	.	n1=12.0239081954869;n2=2.60450918675503;n3=4.3070715924132;n4=7.7168366030737
Chr1	ThisPaper	p4RNA	14302500	14302961	.	.	.	n1=2.96111171978408;n2=0.186036370482502;n3=0.987037239928025;n4=1.97407447985606
Chr1	ThisPaper	p4RNA	14307023	14307270	.	.	.	n1=20.8175126966638;n2=2.23243644579002;n3=10.1395643738061;n4=10.6779483228577
Chr1	ThisPaper	p4RNA	14310543	14310745	.	.	.	n1=4.93518619964013;n2=0;n3=2.42272777073243;n4=2.5124584289077
Chr1	ThisPaper	p4RNA	14313123	14313228	.	.	.	n1=2.06380513803133;n2=0;n3=1.7946131635055;n4=0.26919197452583
Chr1	ThisPaper	p4RNA	14314023	14314996	.	.	.	n1=11.1266016137341;n2=1.48829096386002;n3=5.47357014869178;n4=5.65303146504232
Chr1	ThisPaper	p4RNA	14315255	14315788	.	.	.	n1=10.3190256901566;n2=1.67432733434252;n3=6.72979936314563;n4=3.58922632701097
Chr1	ThisPaper	p4RNA	14316524	14316737	.	.	.	n1=4.12761027606265;n2=0.744145481930008;n3=2.96111171978408;n4=1.16649855627857
Chr1	ThisPaper	p4RNA	14316960	14317726	.	.	.	n1=6.19141541409398;n2=0.744145481930008;n3=3.14057303613463;n4=3.05084237795935
Chr1	ThisPaper	p4RNA	14318080	14318412	.	.	.	n1=2.42272777073243;n2=0.372072740965004;n3=1.16649855627858;n4=1.25622921445385
Chr1	ThisPaper	p4RNA	14318647	14319547	.	.	.	n1=7.98602857759948;n2=0.372072740965004;n3=6.01195409774343;n4=1.97407447985605
Chr1	ThisPaper	p4RNA	14319660	14321152	.	.	.	n1=22.4326645438188;n2=3.90676378013254;n3=13.1904067517654;n4=9.2422577920534
Chr1	ThisPaper	p4RNA	14322304	14322511	.	.	.	n1=3.32003435248518;n2=0.186036370482502;n3=2.78165040343353;n4=0.53838394905165
Chr1	ThisPaper	p4RNA	14323613	14323847	.	.	.	n1=3.14057303613463;n2=0;n3=1.97407447985605;n4=1.16649855627858
Chr1	ThisPaper	p4RNA	14324225	14324325	.	.	.	n1=1.61515184715495;n2=0.186036370482502;n3=0.3589226327011;n4=1.25622921445385
Chr1	ThisPaper	p4RNA	14324496	14325094	.	.	.	n1=3.2303036943099;n2=0.186036370482502;n3=2.06380513803133;n4=1.16649855627857
Chr1	ThisPaper	p4RNA	14325303	14325549	.	.	.	n1=2.8713810616088;n2=0.372072740965004;n3=0.628114607226925;n4=2.24326645438187
Chr1	ThisPaper	p4RNA	14328363	14328827	.	.	.	n1=5.0249168578154;n2=0.186036370482502;n3=3.2303036943099;n4=1.7946131635055
Chr1	ThisPaper	p4RNA	14329211	14329491	.	.	.	n1=1.25622921445385;n2=0;n3=0.807575923577475;n4=0.448653290876375
Chr1	ThisPaper	p4RNA	14330474	14330550	.	.	.	n1=3.14057303613463;n2=0.558109111447506;n3=1.25622921445385;n4=1.88434382168078
Chr1	ThisPaper	p4RNA	14332158	14332361	.	.	.	n1=1.61515184715495;n2=0.186036370482502;n3=1.61515184715495;n4=0
Chr1	ThisPaper	p4RNA	14334518	14334604	.	.	.	n1=1.88434382168078;n2=0;n3=1.34595987262913;n4=0.53838394905165
Chr1	ThisPaper	p4RNA	14334824	14335970	.	.	.	n1=58.5941197884546;n2=9.85992763557261;n3=20.1893980894369;n4=38.4047216990177
Chr1	ThisPaper	p4RNA	14336047	14338185	.	.	.	n1=156.759459832205;n2=22.5104008283827;n3=76.4505207653343;n4=80.3089390668707
Chr1	ThisPaper	p4RNA	14339763	14340335	.	.	.	n1=9.60118042475443;n2=1.48829096386002;n3=5.20437817416595;n4=4.39680225058848
Chr1	ThisPaper	p4RNA	14340962	14341223	.	.	.	n1=6.01195409774343;n2=1.11621822289501;n3=4.75572488328958;n4=1.25622921445385
Chr1	ThisPaper	p4RNA	14341840	14342320	.	.	.	n1=10.767678981033;n2=2.23243644579002;n3=6.28114607226925;n4=4.48653290876375
Chr1	ThisPaper	p4RNA	14345048	14345652	.	.	.	n1=8.43468186847585;n2=0.93018185241251;n3=5.3838394905165;n4=3.05084237795935
Chr1	ThisPaper	p4RNA	14345723	14346946	.	.	.	n1=28.3548879833869;n2=3.72072740965004;n3=16.3309797879001;n4=12.0239081954868
Chr1	ThisPaper	p4RNA	14348953	14349532	.	.	.	n1=5.7427621232176;n2=0.372072740965004;n3=2.5124584289077;n4=3.2303036943099
Chr1	ThisPaper	p4RNA	14350776	14350987	.	.	.	n1=1.97407447985605;n2=0;n3=1.70488250533023;n4=0.26919197452582
Chr1	ThisPaper	p4RNA	14353573	14354021	.	.	.	n1=5.65303146504233;n2=0.186036370482502;n3=2.60218908708298;n4=3.05084237795935
Chr1	ThisPaper	p4RNA	14354500	14354757	.	.	.	n1=1.88434382168078;n2=0;n3=1.16649855627858;n4=0.7178452654022
Chr1	ThisPaper	p4RNA	14357541	14358014	.	.	.	n1=3.589226327011;n2=0.186036370482502;n3=1.7946131635055;n4=1.7946131635055
Chr1	ThisPaper	p4RNA	14360503	14360984	.	.	.	n1=3.40976501066045;n2=0.744145481930008;n3=1.52542118897968;n4=1.88434382168077
Chr1	ThisPaper	p4RNA	14364357	14364881	.	.	.	n1=6.28114607226925;n2=0.186036370482502;n3=2.5124584289077;n4=3.76868764336155
Chr1	ThisPaper	p4RNA	14365129	14365518	.	.	.	n1=3.49949566883573;n2=0.558109111447506;n3=1.70488250533023;n4=1.7946131635055
Chr1	ThisPaper	p4RNA	14365956	14366171	.	.	.	n1=4.39680225058848;n2=0.93018185241251;n3=1.25622921445385;n4=3.14057303613463
Chr1	ThisPaper	p4RNA	14366593	14367037	.	.	.	n1=5.20437817416595;n2=0.558109111447506;n3=4.3070715924132;n4=0.89730658175275
Chr1	ThisPaper	p4RNA	14367290	14367655	.	.	.	n1=4.03787961788738;n2=0.186036370482502;n3=1.7946131635055;n4=2.24326645438188
Chr1	ThisPaper	p4RNA	14367740	14367904	.	.	.	n1=1.34595987262913;n2=0;n3=0.3589226327011;n4=0.98703723992803
Chr1	ThisPaper	p4RNA	14367982	14368454	.	.	.	n1=4.3070715924132;n2=0.558109111447506;n3=1.97407447985605;n4=2.33299711255715
Chr1	ThisPaper	p4RNA	14368592	14369384	.	.	.	n1=4.12761027606265;n2=0.186036370482502;n3=2.33299711255715;n4=1.7946131635055
Chr1	ThisPaper	p4RNA	14370312	14372145	.	.	.	n1=36.4306472191617;n2=4.27883652109755;n3=17.5872090023539;n4=18.8434382168078
Chr1	ThisPaper	p4RNA	14374008	14374412	.	.	.	n1=5.65303146504233;n2=0.744145481930008;n3=2.06380513803133;n4=3.589226327011
Chr1	ThisPaper	p4RNA	14374986	14375097	.	.	.	n1=1.70488250533023;n2=0;n3=1.34595987262913;n4=0.3589226327011
Chr1	ThisPaper	p4RNA	14375204	14375408	.	.	.	n1=1.97407447985605;n2=0;n3=0.987037239928025;n4=0.987037239928025
Chr1	ThisPaper	p4RNA	14377607	14377811	.	.	.	n1=2.33299711255715;n2=0.372072740965004;n3=0.807575923577475;n4=1.52542118897968
Chr1	ThisPaper	p4RNA	14377968	14378037	.	.	.	n1=1.16649855627858;n2=0.186036370482502;n3=0.53838394905165;n4=0.62811460722693
Chr1	ThisPaper	p4RNA	14383552	14383805	.	.	.	n1=4.3070715924132;n2=0.186036370482502;n3=1.0767678981033;n4=3.2303036943099
Chr1	ThisPaper	p4RNA	14383875	14384487	.	.	.	n1=9.06279647570278;n2=0.744145481930008;n3=6.37087673044453;n4=2.69191974525825
Chr1	ThisPaper	p4RNA	14385162	14385549	.	.	.	n1=12.5622921445385;n2=2.79054555723753;n3=6.01195409774343;n4=6.55033804679507
Chr1	ThisPaper	p4RNA	14385988	14386303	.	.	.	n1=2.1535357962066;n2=0.558109111447506;n3=0.89730658175275;n4=1.25622921445385
Chr1	ThisPaper	p4RNA	14387030	14387410	.	.	.	n1=5.65303146504233;n2=0.93018185241251;n3=4.03787961788738;n4=1.61515184715495
Chr1	ThisPaper	p4RNA	14387500	14388122	.	.	.	n1=7.71683660307365;n2=0.93018185241251;n3=3.49949566883573;n4=4.21734093423792
Chr1	ThisPaper	p4RNA	14388588	14388995	.	.	.	n1=2.06380513803133;n2=0.186036370482502;n3=0.628114607226925;n4=1.4356905308044
Chr1	ThisPaper	p4RNA	14389325	14389532	.	.	.	n1=2.42272777073243;n2=0.186036370482502;n3=1.70488250533023;n4=0.7178452654022
Chr1	ThisPaper	p4RNA	14390643	14391102	.	.	.	n1=6.8195300213209;n2=1.11621822289501;n3=4.57626356693903;n4=2.24326645438187
Chr1	ThisPaper	p4RNA	14391178	14392636	.	.	.	n1=30.328962463243;n2=3.16261829820253;n3=17.1385557114775;n4=13.1904067517655
Chr1	ThisPaper	p4RNA	14394477	14395177	.	.	.	n1=5.83249278139288;n2=0.93018185241251;n3=2.42272777073243;n4=3.40976501066045
Chr1	ThisPaper	p4RNA	14396419	14396533	.	.	.	n1=1.70488250533023;n2=0.186036370482502;n3=1.34595987262913;n4=0.3589226327011
Chr1	ThisPaper	p4RNA	14398125	14398471	.	.	.	n1=2.60218908708298;n2=0;n3=0.89730658175275;n4=1.70488250533023
Chr1	ThisPaper	p4RNA	14399222	14399703	.	.	.	n1=5.20437817416595;n2=0.186036370482502;n3=3.14057303613463;n4=2.06380513803132
Chr1	ThisPaper	p4RNA	14403399	14403550	.	.	.	n1=2.33299711255715;n2=0.372072740965004;n3=1.16649855627858;n4=1.16649855627857
Chr1	ThisPaper	p4RNA	14403977	14404188	.	.	.	n1=1.0767678981033;n2=0;n3=0.53838394905165;n4=0.53838394905165
Chr1	ThisPaper	p4RNA	14404322	14404694	.	.	.	n1=2.1535357962066;n2=0.372072740965004;n3=0.89730658175275;n4=1.25622921445385
Chr1	ThisPaper	p4RNA	14404881	14405030	.	.	.	n1=1.34595987262913;n2=0.186036370482502;n3=0.807575923577475;n4=0.538383949051655
Chr1	ThisPaper	p4RNA	14410031	14410488	.	.	.	n1=5.20437817416595;n2=0.558109111447506;n3=3.40976501066045;n4=1.7946131635055
Chr1	ThisPaper	p4RNA	14411417	14411858	.	.	.	n1=4.03787961788738;n2=0.558109111447506;n3=1.4356905308044;n4=2.60218908708298
Chr1	ThisPaper	p4RNA	14412199	14412334	.	.	.	n1=1.4356905308044;n2=0.372072740965004;n3=0.448653290876375;n4=0.987037239928025
Chr1	ThisPaper	p4RNA	14412414	14412700	.	.	.	n1=5.11464751599068;n2=0.558109111447506;n3=4.03787961788738;n4=1.0767678981033
Chr1	ThisPaper	p4RNA	14412960	14413308	.	.	.	n1=2.06380513803133;n2=0.558109111447506;n3=0.807575923577475;n4=1.25622921445385
Chr1	ThisPaper	p4RNA	14413407	14413550	.	.	.	n1=1.34595987262913;n2=0;n3=0.269191974525825;n4=1.0767678981033
Chr1	ThisPaper	p4RNA	14413628	14414016	.	.	.	n1=4.6659942251143;n2=0.93018185241251;n3=2.33299711255715;n4=2.33299711255715
Chr1	ThisPaper	p4RNA	14414550	14415024	.	.	.	n1=3.67895698518628;n2=0.558109111447506;n3=1.7946131635055;n4=1.88434382168078
Chr1	ThisPaper	p4RNA	14415996	14417840	.	.	.	n1=40.468526837049;n2=2.60450918675503;n3=19.56128348221;n4=20.907243354839
Chr1	ThisPaper	p4RNA	14419578	14420023	.	.	.	n1=6.19141541409398;n2=1.11621822289501;n3=1.7946131635055;n4=4.39680225058848
Chr1	ThisPaper	p4RNA	14420511	14421012	.	.	.	n1=4.48653290876375;n2=0.558109111447506;n3=2.06380513803133;n4=2.42272777073242
Chr1	ThisPaper	p4RNA	14425032	14425416	.	.	.	n1=3.49949566883573;n2=0;n3=1.0767678981033;n4=2.42272777073243
Chr1	ThisPaper	p4RNA	14430236	14430650	.	.	.	n1=8.43468186847585;n2=1.11621822289501;n3=3.589226327011;n4=4.84545554146485
Chr1	ThisPaper	p4RNA	14430822	14431625	.	.	.	n1=13.8185213589924;n2=3.16261829820253;n3=5.65303146504233;n4=8.16548989395007
Chr1	ThisPaper	p4RNA	14431714	14431920	.	.	.	n1=1.52542118897968;n2=0.558109111447506;n3=0.987037239928025;n4=0.538383949051655
Chr1	ThisPaper	p4RNA	14432347	14433008	.	.	.	n1=10.767678981033;n2=2.04640007530752;n3=6.8195300213209;n4=3.9481489597121
Chr1	ThisPaper	p4RNA	14433073	14433908	.	.	.	n1=5.65303146504233;n2=0.558109111447506;n3=3.49949566883573;n4=2.1535357962066
Chr1	ThisPaper	p4RNA	14434475	14436861	.	.	.	n1=22.1634725692929;n2=2.79054555723753;n3=13.8185213589924;n4=8.3449512103005
Chr1	ThisPaper	p4RNA	14436986	14437553	.	.	.	n1=8.88333515935223;n2=0.93018185241251;n3=3.85841830153683;n4=5.0249168578154
Chr1	ThisPaper	p4RNA	14437615	14439487	.	.	.	n1=79.6808244596442;n2=8.5576730421951;n3=36.0717245864606;n4=43.6090998731836
Chr1	ThisPaper	p4RNA	14441161	14441799	.	.	.	n1=11.754716220961;n2=1.30225459337751;n3=7.08872199584673;n4=4.66599422511427
Chr1	ThisPaper	p4RNA	14442127	14442874	.	.	.	n1=4.57626356693903;n2=0.744145481930008;n3=2.78165040343353;n4=1.7946131635055
Chr1	ThisPaper	p4RNA	14443501	14443605	.	.	.	n1=1.4356905308044;n2=0.186036370482502;n3=0.987037239928025;n4=0.448653290876375
Chr1	ThisPaper	p4RNA	14444771	14445026	.	.	.	n1=2.78165040343353;n2=0.744145481930008;n3=1.34595987262913;n4=1.4356905308044
Chr1	ThisPaper	p4RNA	14445116	14445452	.	.	.	n1=1.7946131635055;n2=0;n3=0.53838394905165;n4=1.25622921445385
Chr1	ThisPaper	p4RNA	14446046	14446280	.	.	.	n1=7.08872199584673;n2=1.11621822289501;n3=5.11464751599068;n4=1.97407447985605
Chr1	ThisPaper	p4RNA	14446640	14448042	.	.	.	n1=17.946131635055;n2=2.41847281627253;n3=9.15252713387805;n4=8.79360450117695
Chr1	ThisPaper	p4RNA	14449984	14450350	.	.	.	n1=6.90926067949618;n2=1.67432733434252;n3=3.49949566883573;n4=3.40976501066045
Chr1	ThisPaper	p4RNA	14450634	14451346	.	.	.	n1=10.0498337156308;n2=2.04640007530752;n3=6.4606073886198;n4=3.589226327011
Chr1	ThisPaper	p4RNA	14452010	14452562	.	.	.	n1=10.4984870065072;n2=1.67432733434252;n3=5.83249278139288;n4=4.66599422511432
Chr1	ThisPaper	p4RNA	14452800	14452988	.	.	.	n1=1.97407447985605;n2=0;n3=1.16649855627858;n4=0.80757592357747
Chr1	ThisPaper	p4RNA	14454021	14454288	.	.	.	n1=4.03787961788738;n2=0.558109111447506;n3=2.96111171978408;n4=1.0767678981033
Chr1	ThisPaper	p4RNA	14454349	14454827	.	.	.	n1=5.65303146504233;n2=0.558109111447506;n3=2.42272777073243;n4=3.2303036943099
Chr1	ThisPaper	p4RNA	14455128	14455506	.	.	.	n1=1.97407447985605;n2=0.186036370482502;n3=1.25622921445385;n4=0.7178452654022
Chr1	ThisPaper	p4RNA	14455990	14456256	.	.	.	n1=1.16649855627858;n2=0;n3=0.807575923577475;n4=0.358922632701105
Chr1	ThisPaper	p4RNA	14456319	14456627	.	.	.	n1=2.42272777073243;n2=0.186036370482502;n3=1.52542118897968;n4=0.89730658175275
Chr1	ThisPaper	p4RNA	14457572	14459485	.	.	.	n1=41.1863721024512;n2=5.39505474399256;n3=25.4835069217781;n4=15.7028651806731
Chr1	ThisPaper	p4RNA	14460661	14460859	.	.	.	n1=1.4356905308044;n2=0.186036370482502;n3=0.53838394905165;n4=0.89730658175275
Chr1	ThisPaper	p4RNA	14461496	14462061	.	.	.	n1=9.15252713387805;n2=1.30225459337751;n3=4.6659942251143;n4=4.48653290876375
Chr1	ThisPaper	p4RNA	14462236	14462614	.	.	.	n1=1.25622921445385;n2=0;n3=0.448653290876375;n4=0.807575923577475
Chr1	ThisPaper	p4RNA	14462679	14463001	.	.	.	n1=2.06380513803133;n2=0.186036370482502;n3=1.16649855627858;n4=0.89730658175275
Chr1	ThisPaper	p4RNA	14463720	14464142	.	.	.	n1=8.52441252665113;n2=0.93018185241251;n3=5.47357014869178;n4=3.05084237795935
Chr1	ThisPaper	p4RNA	14465397	14465816	.	.	.	n1=3.32003435248518;n2=0;n3=1.70488250533023;n4=1.61515184715495
Chr1	ThisPaper	p4RNA	14468471	14470011	.	.	.	n1=10.0498337156308;n2=0.93018185241251;n3=6.1016847559187;n4=3.9481489597121
Chr1	ThisPaper	p4RNA	14470476	14470546	.	.	.	n1=1.61515184715495;n2=0.372072740965004;n3=0.53838394905165;n4=1.0767678981033
Chr1	ThisPaper	p4RNA	14470829	14471495	.	.	.	n1=3.40976501066045;n2=0.186036370482502;n3=1.4356905308044;n4=1.97407447985605
Chr1	ThisPaper	p4RNA	14474985	14475248	.	.	.	n1=2.96111171978408;n2=0.372072740965004;n3=1.52542118897968;n4=1.4356905308044
Chr1	ThisPaper	p4RNA	14475579	14475725	.	.	.	n1=1.0767678981033;n2=0.186036370482502;n3=0.53838394905165;n4=0.53838394905165
Chr1	ThisPaper	p4RNA	14476227	14476700	.	.	.	n1=4.6659942251143;n2=0.558109111447506;n3=1.52542118897968;n4=3.14057303613462
Chr1	ThisPaper	p4RNA	14476961	14477115	.	.	.	n1=1.25622921445385;n2=0;n3=0.3589226327011;n4=0.89730658175275
Chr1	ThisPaper	p4RNA	14477223	14477466	.	.	.	n1=3.85841830153683;n2=0.558109111447506;n3=2.78165040343353;n4=1.0767678981033
Chr1	ThisPaper	p4RNA	14477753	14478321	.	.	.	n1=5.11464751599068;n2=0.186036370482502;n3=2.1535357962066;n4=2.96111171978408
Chr1	ThisPaper	p4RNA	14478420	14478728	.	.	.	n1=3.9481489597121;n2=0.93018185241251;n3=0.987037239928025;n4=2.96111171978407
Chr1	ThisPaper	p4RNA	14479578	14480013	.	.	.	n1=2.78165040343353;n2=0.186036370482502;n3=1.88434382168078;n4=0.89730658175275
Chr1	ThisPaper	p4RNA	14480803	14480874	.	.	.	n1=1.70488250533023;n2=0.186036370482502;n3=1.0767678981033;n4=0.62811460722693
Chr1	ThisPaper	p4RNA	14481463	14481666	.	.	.	n1=1.0767678981033;n2=0;n3=0.628114607226925;n4=0.448653290876375
Chr1	ThisPaper	p4RNA	14482095	14482461	.	.	.	n1=4.03787961788738;n2=0.558109111447506;n3=1.97407447985605;n4=2.06380513803133
Chr1	ThisPaper	p4RNA	14483708	14483950	.	.	.	n1=1.7946131635055;n2=0.186036370482502;n3=0.448653290876375;n4=1.34595987262913
Chr1	ThisPaper	p4RNA	14485170	14485513	.	.	.	n1=3.589226327011;n2=0;n3=1.7946131635055;n4=1.7946131635055
Chr1	ThisPaper	p4RNA	14487463	14488046	.	.	.	n1=4.39680225058848;n2=0.744145481930008;n3=1.88434382168078;n4=2.5124584289077
Chr1	ThisPaper	p4RNA	14488456	14488791	.	.	.	n1=10.4087563483319;n2=1.86036370482502;n3=5.0249168578154;n4=5.3838394905165
Chr1	ThisPaper	p4RNA	14488904	14489223	.	.	.	n1=1.25622921445385;n2=0;n3=0.269191974525825;n4=0.987037239928025
Chr1	ThisPaper	p4RNA	14489957	14490916	.	.	.	n1=50.249168578154;n2=10.9761458584676;n3=27.72677337616;n4=22.522395201994
Chr1	ThisPaper	p4RNA	14490996	14491552	.	.	.	n1=23.2402404673962;n2=3.53469103916754;n3=14.0877133335182;n4=9.152527133878
Chr1	ThisPaper	p4RNA	14491661	14491969	.	.	.	n1=13.0109454354149;n2=1.48829096386002;n3=3.05084237795935;n4=9.96010305745555
Chr1	ThisPaper	p4RNA	14492089	14493880	.	.	.	n1=209.610817497442;n2=36.6491649850529;n3=116.380663653332;n4=93.23015384411
Chr1	ThisPaper	p4RNA	14493965	14496017	.	.	.	n1=156.938921148556;n2=26.0450918675503;n3=79.1424405105926;n4=77.7964806379634
Chr1	ThisPaper	p4RNA	14497579	14498100	.	.	.	n1=19.2920915076841;n2=2.60450918675503;n3=10.6779483228577;n4=8.6141431848264
Chr1	ThisPaper	p4RNA	14498423	14498806	.	.	.	n1=5.7427621232176;n2=0.372072740965004;n3=4.3070715924132;n4=1.4356905308044
Chr1	ThisPaper	p4RNA	14499268	14500161	.	.	.	n1=22.9710484928704;n2=4.83694563254505;n3=15.0747505734462;n4=7.8962979194242
Chr1	ThisPaper	p4RNA	14500331	14500568	.	.	.	n1=2.06380513803133;n2=0.372072740965004;n3=1.0767678981033;n4=0.98703723992803
Chr1	ThisPaper	p4RNA	14500891	14501202	.	.	.	n1=8.16548989395003;n2=1.11621822289501;n3=6.19141541409398;n4=1.97407447985605
Chr1	ThisPaper	p4RNA	14501395	14503509	.	.	.	n1=87.8463143535943;n2=16.5572369729427;n3=45.672905011215;n4=42.1734093423793
Chr1	ThisPaper	p4RNA	14503969	14504385	.	.	.	n1=8.07575923577475;n2=0.744145481930008;n3=3.9481489597121;n4=4.12761027606265
Chr1	ThisPaper	p4RNA	14504500	14504986	.	.	.	n1=12.382830828188;n2=2.04640007530752;n3=6.99899133767145;n4=5.38383949051655
Chr1	ThisPaper	p4RNA	14506568	14507014	.	.	.	n1=3.05084237795935;n2=0.558109111447506;n3=1.34595987262913;n4=1.70488250533022
Chr1	ThisPaper	p4RNA	14539624	14539877	.	.	.	n1=3.85841830153683;n2=0;n3=0.89730658175275;n4=2.96111171978408
Chr1	ThisPaper	p4RNA	14540335	14540652	.	.	.	n1=1.0767678981033;n2=0;n3=0.89730658175275;n4=0.17946131635055
Chr1	ThisPaper	p4RNA	14540728	14541019	.	.	.	n1=1.25622921445385;n2=0.186036370482502;n3=0.807575923577475;n4=0.448653290876375
Chr1	ThisPaper	p4RNA	14541134	14541352	.	.	.	n1=1.34595987262913;n2=0;n3=0.987037239928025;n4=0.358922632701105
Chr1	ThisPaper	p4RNA	14542129	14542548	.	.	.	n1=1.88434382168078;n2=0;n3=0.7178452654022;n4=1.16649855627858
Chr1	ThisPaper	p4RNA	14582748	14582931	.	.	.	n1=1.34595987262913;n2=0.186036370482502;n3=0.7178452654022;n4=0.62811460722693
Chr1	ThisPaper	p4RNA	14583013	14583364	.	.	.	n1=1.16649855627858;n2=0;n3=0.53838394905165;n4=0.62811460722693
Chr1	ThisPaper	p4RNA	14583448	14584006	.	.	.	n1=4.03787961788738;n2=0;n3=1.52542118897968;n4=2.5124584289077
Chr1	ThisPaper	p4RNA	14584087	14584449	.	.	.	n1=1.61515184715495;n2=0;n3=0.3589226327011;n4=1.25622921445385
Chr1	ThisPaper	p4RNA	14584633	14584930	.	.	.	n1=2.06380513803133;n2=0.186036370482502;n3=1.34595987262913;n4=0.7178452654022
Chr1	ThisPaper	p4RNA	14585681	14586033	.	.	.	n1=3.9481489597121;n2=0.372072740965004;n3=2.33299711255715;n4=1.61515184715495
Chr1	ThisPaper	p4RNA	14587025	14587153	.	.	.	n1=1.25622921445385;n2=0;n3=0.807575923577475;n4=0.448653290876375
Chr1	ThisPaper	p4RNA	14587656	14588150	.	.	.	n1=12.8314841190643;n2=1.30225459337751;n3=4.03787961788738;n4=8.79360450117692
Chr1	ThisPaper	p4RNA	14588214	14588567	.	.	.	n1=1.61515184715495;n2=0.558109111447506;n3=0.807575923577475;n4=0.807575923577475
Chr1	ThisPaper	p4RNA	14588649	14588825	.	.	.	n1=1.52542118897968;n2=0;n3=0.89730658175275;n4=0.62811460722693
Chr1	ThisPaper	p4RNA	14590988	14591300	.	.	.	n1=1.61515184715495;n2=0;n3=0.807575923577475;n4=0.807575923577475
Chr1	ThisPaper	p4RNA	14592997	14593548	.	.	.	n1=12.8314841190643;n2=0.558109111447506;n3=6.19141541409398;n4=6.64006870497032
Chr1	ThisPaper	p4RNA	14594415	14594479	.	.	.	n1=1.88434382168078;n2=0.186036370482502;n3=0.269191974525825;n4=1.61515184715496
Chr1	ThisPaper	p4RNA	14594771	14594968	.	.	.	n1=2.1535357962066;n2=0;n3=1.0767678981033;n4=1.0767678981033
Chr1	ThisPaper	p4RNA	14598463	14598963	.	.	.	n1=2.24326645438188;n2=0.186036370482502;n3=0.987037239928025;n4=1.25622921445385
Chr1	ThisPaper	p4RNA	14600139	14600450	.	.	.	n1=4.03787961788738;n2=0.558109111447506;n3=2.69191974525825;n4=1.34595987262913
Chr1	ThisPaper	p4RNA	14600738	14601012	.	.	.	n1=4.84545554146485;n2=0.744145481930008;n3=2.69191974525825;n4=2.1535357962066
Chr1	ThisPaper	p4RNA	14601083	14601447	.	.	.	n1=3.589226327011;n2=0.372072740965004;n3=1.25622921445385;n4=2.33299711255715
Chr1	ThisPaper	p4RNA	14602019	14602257	.	.	.	n1=1.52542118897968;n2=0;n3=0.7178452654022;n4=0.80757592357748
Chr1	ThisPaper	p4RNA	14602324	14602833	.	.	.	n1=2.78165040343353;n2=0.372072740965004;n3=1.7946131635055;n4=0.98703723992803
Chr1	ThisPaper	p4RNA	14603284	14603377	.	.	.	n1=2.24326645438188;n2=0;n3=2.06380513803133;n4=0.17946131635055
Chr1	ThisPaper	p4RNA	14606311	14606396	.	.	.	n1=1.4356905308044;n2=0;n3=1.16649855627858;n4=0.26919197452582
Chr1	ThisPaper	p4RNA	14663551	14663970	.	.	.	n1=2.06380513803133;n2=0;n3=1.0767678981033;n4=0.98703723992803
Chr1	ThisPaper	p4RNA	14669024	14669476	.	.	.	n1=3.85841830153683;n2=0.744145481930008;n3=2.8713810616088;n4=0.98703723992803
Chr1	ThisPaper	p4RNA	14673840	14674034	.	.	.	n1=2.06380513803133;n2=0;n3=1.4356905308044;n4=0.62811460722693
Chr1	ThisPaper	p4RNA	14748518	14748900	.	.	.	n1=1.88434382168078;n2=0;n3=1.16649855627858;n4=0.7178452654022
Chr1	ThisPaper	p4RNA	14806469	14806882	.	.	.	n1=2.42272777073243;n2=0.558109111447506;n3=1.25622921445385;n4=1.16649855627858
Chr1	ThisPaper	p4RNA	14807125	14807461	.	.	.	n1=2.33299711255715;n2=0;n3=1.88434382168078;n4=0.44865329087637
Chr1	ThisPaper	p4RNA	14807977	14808105	.	.	.	n1=1.52542118897968;n2=0;n3=0.53838394905165;n4=0.98703723992803
Chr1	ThisPaper	p4RNA	14808172	14808315	.	.	.	n1=1.34595987262913;n2=0.372072740965004;n3=0.628114607226925;n4=0.717845265402205
Chr1	ThisPaper	p4RNA	14808376	14808626	.	.	.	n1=1.61515184715495;n2=0.372072740965004;n3=0.807575923577475;n4=0.807575923577475
Chr1	ThisPaper	p4RNA	14811623	14811972	.	.	.	n1=2.8713810616088;n2=0.372072740965004;n3=1.25622921445385;n4=1.61515184715495
Chr1	ThisPaper	p4RNA	14812821	14813044	.	.	.	n1=1.4356905308044;n2=0;n3=0.987037239928025;n4=0.448653290876375
Chr1	ThisPaper	p4RNA	14813206	14813455	.	.	.	n1=1.25622921445385;n2=0;n3=0.53838394905165;n4=0.7178452654022
Chr1	ThisPaper	p4RNA	14813667	14813970	.	.	.	n1=4.57626356693903;n2=0.744145481930008;n3=2.06380513803133;n4=2.5124584289077
Chr1	ThisPaper	p4RNA	14826868	14827327	.	.	.	n1=3.85841830153683;n2=0.372072740965004;n3=1.97407447985605;n4=1.88434382168078
Chr1	ThisPaper	p4RNA	14829791	14830000	.	.	.	n1=2.06380513803133;n2=0.372072740965004;n3=1.61515184715495;n4=0.44865329087638
Chr1	ThisPaper	p4RNA	14834237	14834969	.	.	.	n1=3.85841830153683;n2=0.372072740965004;n3=2.69191974525825;n4=1.16649855627858
Chr1	ThisPaper	p4RNA	14838239	14838400	.	.	.	n1=1.0767678981033;n2=0;n3=0.269191974525825;n4=0.807575923577475
Chr1	ThisPaper	p4RNA	14838704	14839165	.	.	.	n1=6.8195300213209;n2=0.186036370482502;n3=3.32003435248518;n4=3.49949566883572
Chr1	ThisPaper	p4RNA	14840972	14842849	.	.	.	n1=36.5203778773369;n2=5.76712748495756;n3=13.9979826753429;n4=22.522395201994
Chr1	ThisPaper	p4RNA	14842949	14843340	.	.	.	n1=8.16548989395003;n2=1.11621822289501;n3=5.11464751599068;n4=3.05084237795935
Chr1	ThisPaper	p4RNA	14843758	14844030	.	.	.	n1=2.06380513803133;n2=0.186036370482502;n3=0.987037239928025;n4=1.0767678981033
Chr1	ThisPaper	p4RNA	14844484	14845374	.	.	.	n1=9.78064174110498;n2=0.744145481930008;n3=2.96111171978408;n4=6.8195300213209
Chr1	ThisPaper	p4RNA	14845474	14846763	.	.	.	n1=36.4306472191617;n2=5.95316385544007;n3=12.4725614863632;n4=23.9580857327985
Chr1	ThisPaper	p4RNA	14846829	14847250	.	.	.	n1=14.8952892570957;n2=1.30225459337751;n3=7.178452654022;n4=7.7168366030737
Chr1	ThisPaper	p4RNA	14847320	14847656	.	.	.	n1=6.99899133767145;n2=1.11621822289501;n3=2.06380513803133;n4=4.93518619964012
Chr1	ThisPaper	p4RNA	14847998	14848570	.	.	.	n1=14.7158279407451;n2=1.48829096386002;n3=8.9730658175275;n4=5.7427621232176
Chr1	ThisPaper	p4RNA	14849563	14849753	.	.	.	n1=1.61515184715495;n2=0.186036370482502;n3=0.448653290876375;n4=1.16649855627858
Chr1	ThisPaper	p4RNA	14850025	14850505	.	.	.	n1=4.39680225058848;n2=0.372072740965004;n3=2.69191974525825;n4=1.70488250533023
Chr1	ThisPaper	p4RNA	14852534	14852925	.	.	.	n1=2.78165040343353;n2=0.558109111447506;n3=1.34595987262913;n4=1.4356905308044
Chr1	ThisPaper	p4RNA	14853288	14853833	.	.	.	n1=3.67895698518628;n2=0.372072740965004;n3=1.7946131635055;n4=1.88434382168078
Chr1	ThisPaper	p4RNA	14853898	14855041	.	.	.	n1=12.382830828188;n2=2.04640007530752;n3=5.56330080686705;n4=6.81953002132095
Chr1	ThisPaper	p4RNA	14855983	14856402	.	.	.	n1=4.03787961788738;n2=0.186036370482502;n3=2.78165040343353;n4=1.25622921445385
Chr1	ThisPaper	p4RNA	14862776	14863040	.	.	.	n1=3.67895698518628;n2=0.744145481930008;n3=1.88434382168078;n4=1.7946131635055
Chr1	ThisPaper	p4RNA	14865193	14865378	.	.	.	n1=1.70488250533023;n2=0.186036370482502;n3=0.987037239928025;n4=0.717845265402205
Chr1	ThisPaper	p4RNA	14866310	14866835	.	.	.	n1=3.67895698518628;n2=0.558109111447506;n3=2.24326645438188;n4=1.4356905308044
Chr1	ThisPaper	p4RNA	14867714	14868027	.	.	.	n1=5.11464751599068;n2=0.372072740965004;n3=2.06380513803133;n4=3.05084237795935
Chr1	ThisPaper	p4RNA	14868089	14869008	.	.	.	n1=8.88333515935223;n2=0.744145481930008;n3=5.20437817416595;n4=3.67895698518628
Chr1	ThisPaper	p4RNA	14869094	14869512	.	.	.	n1=3.589226327011;n2=0;n3=2.1535357962066;n4=1.4356905308044
Chr1	ThisPaper	p4RNA	14869968	14870187	.	.	.	n1=2.06380513803133;n2=0;n3=1.52542118897968;n4=0.53838394905165
Chr1	ThisPaper	p4RNA	14870257	14871015	.	.	.	n1=1.88434382168078;n2=0;n3=0.3589226327011;n4=1.52542118897968
Chr1	ThisPaper	p4RNA	14871665	14872258	.	.	.	n1=5.0249168578154;n2=0.372072740965004;n3=3.589226327011;n4=1.4356905308044
Chr1	ThisPaper	p4RNA	14872323	14872756	.	.	.	n1=4.3070715924132;n2=0.744145481930008;n3=1.0767678981033;n4=3.2303036943099
Chr1	ThisPaper	p4RNA	14872847	14873246	.	.	.	n1=2.42272777073243;n2=0.558109111447506;n3=1.52542118897968;n4=0.89730658175275
Chr1	ThisPaper	p4RNA	14874320	14874829	.	.	.	n1=17.1385557114775;n2=1.67432733434252;n3=6.55033804679508;n4=10.5882176646824
Chr1	ThisPaper	p4RNA	14875144	14875481	.	.	.	n1=7.62710594489838;n2=1.11621822289501;n3=5.56330080686705;n4=2.06380513803133
Chr1	ThisPaper	p4RNA	14875551	14877360	.	.	.	n1=51.4156671344326;n2=6.88334570785258;n3=30.9570770704699;n4=20.4585900639627
Chr1	ThisPaper	p4RNA	14877426	14878367	.	.	.	n1=9.24225779205333;n2=1.86036370482502;n3=5.92222343956815;n4=3.32003435248518
Chr1	ThisPaper	p4RNA	14879522	14879882	.	.	.	n1=6.1016847559187;n2=0.744145481930008;n3=2.96111171978408;n4=3.14057303613462
Chr1	ThisPaper	p4RNA	14879978	14881864	.	.	.	n1=35.2641486628831;n2=6.13920022592257;n3=20.548320722138;n4=14.7158279407451
Chr1	ThisPaper	p4RNA	14883000	14883364	.	.	.	n1=1.61515184715495;n2=0;n3=0.7178452654022;n4=0.89730658175275
Chr1	ThisPaper	p4RNA	14883636	14884032	.	.	.	n1=5.3838394905165;n2=0.558109111447506;n3=2.42272777073243;n4=2.96111171978407
Chr1	ThisPaper	p4RNA	14892008	14892069	.	.	.	n1=1.16649855627858;n2=0;n3=0.448653290876375;n4=0.717845265402205
Chr1	ThisPaper	p4RNA	14897073	14897340	.	.	.	n1=1.4356905308044;n2=0;n3=0.89730658175275;n4=0.53838394905165
Chr1	ThisPaper	p4RNA	14900469	14900788	.	.	.	n1=4.6659942251143;n2=0.744145481930008;n3=2.69191974525825;n4=1.97407447985605
Chr1	ThisPaper	p4RNA	14901009	14901185	.	.	.	n1=1.88434382168078;n2=0.372072740965004;n3=1.52542118897968;n4=0.3589226327011
Chr1	ThisPaper	p4RNA	14901315	14901860	.	.	.	n1=3.589226327011;n2=0.372072740965004;n3=1.70488250533023;n4=1.88434382168077
Chr1	ThisPaper	p4RNA	14902038	14902216	.	.	.	n1=1.16649855627858;n2=0;n3=0.628114607226925;n4=0.538383949051655
Chr1	ThisPaper	p4RNA	14902307	14902907	.	.	.	n1=4.48653290876375;n2=0.558109111447506;n3=2.33299711255715;n4=2.1535357962066
Chr1	ThisPaper	p4RNA	14906038	14906626	.	.	.	n1=4.84545554146485;n2=0;n3=1.34595987262913;n4=3.49949566883572
Chr1	ThisPaper	p4RNA	14907518	14907801	.	.	.	n1=1.4356905308044;n2=0.372072740965004;n3=0.89730658175275;n4=0.53838394905165
Chr1	ThisPaper	p4RNA	14907870	14908169	.	.	.	n1=1.97407447985605;n2=0.372072740965004;n3=0.987037239928025;n4=0.987037239928025
Chr1	ThisPaper	p4RNA	14919188	14919507	.	.	.	n1=2.5124584289077;n2=0.372072740965004;n3=1.34595987262913;n4=1.16649855627857
Chr1	ThisPaper	p4RNA	14922474	14922547	.	.	.	n1=1.16649855627858;n2=0;n3=0.269191974525825;n4=0.897306581752755
Chr1	ThisPaper	p4RNA	14924089	14924483	.	.	.	n1=3.05084237795935;n2=0.372072740965004;n3=2.06380513803133;n4=0.98703723992802
Chr1	ThisPaper	p4RNA	14924793	14925162	.	.	.	n1=1.34595987262913;n2=0;n3=0.628114607226925;n4=0.717845265402205
Chr1	ThisPaper	p4RNA	14925233	14925519	.	.	.	n1=2.60218908708298;n2=0.186036370482502;n3=1.61515184715495;n4=0.98703723992803
Chr1	ThisPaper	p4RNA	14926460	14926949	.	.	.	n1=4.12761027606265;n2=0.558109111447506;n3=2.33299711255715;n4=1.7946131635055
Chr1	ThisPaper	p4RNA	15000097	15000354	.	.	.	n1=7.62710594489838;n2=0;n3=4.84545554146485;n4=2.78165040343353
Chr1	ThisPaper	p4RNA	15007690	15007988	.	.	.	n1=6.99899133767145;n2=0.744145481930008;n3=3.40976501066045;n4=3.589226327011
Chr1	ThisPaper	p4RNA	15038459	15039303	.	.	.	n1=8.2552205521253;n2=1.11621822289501;n3=3.76868764336155;n4=4.48653290876375
Chr1	ThisPaper	p4RNA	15039381	15039727	.	.	.	n1=6.72979936314563;n2=0.558109111447506;n3=2.1535357962066;n4=4.57626356693903
Chr1	ThisPaper	p4RNA	15039796	15041132	.	.	.	n1=17.5872090023539;n2=1.86036370482502;n3=8.79360450117695;n4=8.79360450117695
Chr1	ThisPaper	p4RNA	15041351	15042865	.	.	.	n1=23.8683550746232;n2=4.83694563254505;n3=8.16548989395003;n4=15.7028651806732
Chr1	ThisPaper	p4RNA	15043250	15043533	.	.	.	n1=1.7946131635055;n2=0.744145481930008;n3=0.7178452654022;n4=1.0767678981033
Chr1	ThisPaper	p4RNA	15044201	15044408	.	.	.	n1=1.16649855627858;n2=0;n3=0.628114607226925;n4=0.538383949051655
Chr1	ThisPaper	p4RNA	15044490	15045027	.	.	.	n1=12.4725614863632;n2=2.23243644579002;n3=8.2552205521253;n4=4.2173409342379
Chr1	ThisPaper	p4RNA	15045480	15047102	.	.	.	n1=13.4595987262913;n2=1.11621822289501;n3=6.4606073886198;n4=6.9989913376715
Chr1	ThisPaper	p4RNA	15047183	15047522	.	.	.	n1=1.7946131635055;n2=0.186036370482502;n3=0.628114607226925;n4=1.16649855627858
Chr1	ThisPaper	p4RNA	15047754	15047825	.	.	.	n1=2.60218908708298;n2=0.558109111447506;n3=2.5124584289077;n4=0.0897306581752799
Chr1	ThisPaper	p4RNA	15047934	15048943	.	.	.	n1=8.88333515935223;n2=0.744145481930008;n3=3.40976501066045;n4=5.47357014869178
Chr1	ThisPaper	p4RNA	15049005	15049441	.	.	.	n1=7.71683660307365;n2=0.93018185241251;n3=3.05084237795935;n4=4.6659942251143
Chr1	ThisPaper	p4RNA	15049508	15050849	.	.	.	n1=15.7028651806731;n2=2.60450918675503;n3=6.99899133767145;n4=8.70387384300165
Chr1	ThisPaper	p4RNA	15051079	15051520	.	.	.	n1=6.99899133767145;n2=1.67432733434252;n3=2.42272777073243;n4=4.57626356693902
Chr1	ThisPaper	p4RNA	15052469	15052623	.	.	.	n1=6.55033804679508;n2=1.30225459337751;n3=2.69191974525825;n4=3.85841830153683
Chr1	ThisPaper	p4RNA	15053329	15053505	.	.	.	n1=4.3070715924132;n2=0.558109111447506;n3=3.49949566883573;n4=0.80757592357747
Chr1	ThisPaper	p4RNA	15060307	15060502	.	.	.	n1=1.34595987262913;n2=0;n3=0.53838394905165;n4=0.80757592357748
Chr1	ThisPaper	p4RNA	15060663	15060886	.	.	.	n1=1.16649855627858;n2=0;n3=0.448653290876375;n4=0.717845265402205
Chr1	ThisPaper	p4RNA	15061247	15061701	.	.	.	n1=4.48653290876375;n2=0.93018185241251;n3=1.88434382168078;n4=2.60218908708297
Chr1	ThisPaper	p4RNA	15063462	15064637	.	.	.	n1=41.1863721024512;n2=5.95316385544007;n3=20.0099367730863;n4=21.1764353293649
Chr1	ThisPaper	p4RNA	15064725	15065228	.	.	.	n1=7.26818331219728;n2=0.93018185241251;n3=3.32003435248518;n4=3.9481489597121
Chr1	ThisPaper	p4RNA	15066994	15068859	.	.	.	n1=78.6937872197162;n2=11.1621822289501;n3=37.7766070917908;n4=40.9171801279254
Chr1	ThisPaper	p4RNA	15068961	15069906	.	.	.	n1=55.9022000431963;n2=7.99956393074759;n3=21.535357962066;n4=34.3668420811303
Chr1	ThisPaper	p4RNA	15070131	15070539	.	.	.	n1=5.65303146504233;n2=0.558109111447506;n3=2.60218908708298;n4=3.05084237795935
Chr1	ThisPaper	p4RNA	15071134	15071444	.	.	.	n1=3.85841830153683;n2=0;n3=2.1535357962066;n4=1.70488250533023
Chr1	ThisPaper	p4RNA	15071541	15072033	.	.	.	n1=3.05084237795935;n2=0.372072740965004;n3=1.25622921445385;n4=1.7946131635055
Chr1	ThisPaper	p4RNA	15072790	15074926	.	.	.	n1=34.7257647138314;n2=5.02298200302756;n3=18.0358622932303;n4=16.6899024206011
Chr1	ThisPaper	p4RNA	15076179	15076505	.	.	.	n1=4.3070715924132;n2=0.558109111447506;n3=1.88434382168078;n4=2.42272777073242
Chr1	ThisPaper	p4RNA	15077536	15077803	.	.	.	n1=1.25622921445385;n2=0;n3=0.448653290876375;n4=0.807575923577475
Chr1	ThisPaper	p4RNA	15078010	15078515	.	.	.	n1=6.72979936314563;n2=0.558109111447506;n3=3.76868764336155;n4=2.96111171978408
Chr1	ThisPaper	p4RNA	15079406	15079703	.	.	.	n1=1.52542118897968;n2=0;n3=1.25622921445385;n4=0.26919197452583
Chr1	ThisPaper	p4RNA	15082037	15082483	.	.	.	n1=4.21734093423793;n2=0.558109111447506;n3=3.14057303613463;n4=1.0767678981033
Chr1	ThisPaper	p4RNA	15082569	15082695	.	.	.	n1=1.70488250533023;n2=0;n3=1.34595987262913;n4=0.3589226327011
Chr1	ThisPaper	p4RNA	15082770	15083403	.	.	.	n1=3.76868764336155;n2=0.744145481930008;n3=2.42272777073243;n4=1.34595987262912
Chr1	ThisPaper	p4RNA	15084186	15084288	.	.	.	n1=1.70488250533023;n2=0.186036370482502;n3=1.4356905308044;n4=0.26919197452583
Chr1	ThisPaper	p4RNA	15084361	15084531	.	.	.	n1=1.34595987262913;n2=0.372072740965004;n3=1.0767678981033;n4=0.26919197452583
Chr1	ThisPaper	p4RNA	15085314	15085500	.	.	.	n1=1.34595987262913;n2=0.372072740965004;n3=0.987037239928025;n4=0.358922632701105
Chr1	ThisPaper	p4RNA	15085589	15085698	.	.	.	n1=1.61515184715495;n2=0;n3=1.25622921445385;n4=0.3589226327011
Chr1	ThisPaper	p4RNA	15085772	15086002	.	.	.	n1=3.05084237795935;n2=0.372072740965004;n3=2.5124584289077;n4=0.53838394905165
Chr1	ThisPaper	p4RNA	15140043	15140346	.	.	.	n1=1.70488250533023;n2=0.372072740965004;n3=1.0767678981033;n4=0.62811460722693
Chr1	ThisPaper	p4RNA	15150030	15150210	.	.	.	n1=3.85841830153683;n2=0.186036370482502;n3=1.70488250533023;n4=2.1535357962066
Chr1	ThisPaper	p4RNA	15151525	15151936	.	.	.	n1=6.55033804679508;n2=0;n3=3.67895698518628;n4=2.8713810616088
Chr1	ThisPaper	p4RNA	15160987	15161172	.	.	.	n1=1.4356905308044;n2=0.186036370482502;n3=0.628114607226925;n4=0.807575923577475
Chr1	ThisPaper	p4RNA	15161589	15162161	.	.	.	n1=4.48653290876375;n2=0.558109111447506;n3=2.1535357962066;n4=2.33299711255715
Chr1	ThisPaper	p4RNA	15162382	15163893	.	.	.	n1=8.07575923577475;n2=0;n3=3.2303036943099;n4=4.84545554146485
Chr1	ThisPaper	p4RNA	15164004	15165017	.	.	.	n1=7.08872199584673;n2=1.30225459337751;n3=2.69191974525825;n4=4.39680225058848
Chr1	ThisPaper	p4RNA	15165482	15166532	.	.	.	n1=6.28114607226925;n2=1.11621822289501;n3=2.5124584289077;n4=3.76868764336155
Chr1	ThisPaper	p4RNA	15179105	15179511	.	.	.	n1=3.9481489597121;n2=0.744145481930008;n3=2.06380513803133;n4=1.88434382168077
Chr1	ThisPaper	p4RNA	15179996	15180222	.	.	.	n1=1.52542118897968;n2=0.372072740965004;n3=0.987037239928025;n4=0.538383949051655
Chr1	ThisPaper	p4RNA	15180356	15180685	.	.	.	n1=4.39680225058848;n2=1.11621822289501;n3=3.32003435248518;n4=1.0767678981033
Chr1	ThisPaper	p4RNA	15180767	15181284	.	.	.	n1=6.64006870497035;n2=1.11621822289501;n3=3.14057303613463;n4=3.49949566883572
Chr1	ThisPaper	p4RNA	15181363	15183368	.	.	.	n1=20.7277820384885;n2=2.79054555723753;n3=8.88333515935223;n4=11.8444468791363
Chr1	ThisPaper	p4RNA	15183442	15183758	.	.	.	n1=6.1016847559187;n2=0.744145481930008;n3=4.12761027606265;n4=1.97407447985605
Chr1	ThisPaper	p4RNA	15185139	15185424	.	.	.	n1=2.96111171978408;n2=0.372072740965004;n3=2.24326645438188;n4=0.7178452654022
Chr1	ThisPaper	p4RNA	15185979	15186301	.	.	.	n1=1.7946131635055;n2=0.372072740965004;n3=1.25622921445385;n4=0.53838394905165
Chr1	ThisPaper	p4RNA	15186373	15186596	.	.	.	n1=3.589226327011;n2=0;n3=1.34595987262913;n4=2.24326645438187
Chr1	ThisPaper	p4RNA	15186737	15187632	.	.	.	n1=18.7537075586325;n2=2.41847281627253;n3=11.9341775373116;n4=6.8195300213209
Chr1	ThisPaper	p4RNA	15187708	15189814	.	.	.	n1=58.3249278139288;n2=7.81352756026509;n3=29.5213865396655;n4=28.8035412742633
Chr1	ThisPaper	p4RNA	15192598	15192880	.	.	.	n1=5.29410883234123;n2=0.744145481930008;n3=4.21734093423793;n4=1.0767678981033
Chr1	ThisPaper	p4RNA	15210823	15210978	.	.	.	n1=1.16649855627858;n2=0;n3=0.807575923577475;n4=0.358922632701105
Chr1	ThisPaper	p4RNA	15213993	15214316	.	.	.	n1=1.7946131635055;n2=0;n3=0.7178452654022;n4=1.0767678981033
Chr1	ThisPaper	p4RNA	15214434	15215199	.	.	.	n1=9.96010305745553;n2=1.30225459337751;n3=5.0249168578154;n4=4.93518619964013
Chr1	ThisPaper	p4RNA	15216799	15217090	.	.	.	n1=1.61515184715495;n2=0;n3=0.628114607226925;n4=0.987037239928025
Chr1	ThisPaper	p4RNA	15221727	15221923	.	.	.	n1=1.4356905308044;n2=0;n3=0.448653290876375;n4=0.987037239928025
Chr1	ThisPaper	p4RNA	15245135	15245200	.	.	.	n1=1.0767678981033;n2=0;n3=0.3589226327011;n4=0.7178452654022
Chr1	ThisPaper	p4RNA	15281456	15282222	.	.	.	n1=7.44764462854783;n2=0.558109111447506;n3=3.40976501066045;n4=4.03787961788738
Chr1	ThisPaper	p4RNA	15282286	15283046	.	.	.	n1=4.57626356693903;n2=0.186036370482502;n3=2.33299711255715;n4=2.24326645438188
Chr1	ThisPaper	p4RNA	15283133	15283437	.	.	.	n1=1.34595987262913;n2=0;n3=0.53838394905165;n4=0.80757592357748
Chr1	ThisPaper	p4RNA	15283506	15283952	.	.	.	n1=4.21734093423793;n2=0.558109111447506;n3=1.61515184715495;n4=2.60218908708298
Chr1	ThisPaper	p4RNA	15284332	15285875	.	.	.	n1=11.3060629300847;n2=0.744145481930008;n3=5.83249278139288;n4=5.47357014869182
Chr1	ThisPaper	p4RNA	15286420	15286658	.	.	.	n1=4.75572488328958;n2=0.744145481930008;n3=3.05084237795935;n4=1.70488250533023
[truncated: 15,611 more rows]
