# Supplementary material for: Detection of Pol IV/RDR2-dependent transcripts at the genomic scale in Arabidopsis reveals features and regulation of siRNA biogenesis
Source: Genome Res. 2015 Feb;25(2):235–45. doi: 10.1101/gr.182238.114 (PMC4315297; doi:10.1101/gr.182238.114)
Supplement: Supplemental Material [file supp_gr.182238.114_Supplemental_Material.zip › GENOME_2014_182238/Supplemental_Dataset_2.txt]

###the file contain the nucleosome position
Chromosmoe	start	end	width
Chr1	17	107	91
Chr1	384	522	139
Chr1	677	807	131
Chr1	1291	1433	143
Chr1	1460	1741	282
Chr1	1795	1929	135
Chr1	2137	2253	117
Chr1	2364	2496	133
Chr1	2520	2652	133
Chr1	2717	2843	127
Chr1	3006	3096	91
Chr1	3844	3972	129
Chr1	4289	4389	101
Chr1	4456	4594	139
Chr1	4710	4832	123
Chr1	4950	5120	171
Chr1	5179	5345	167
Chr1	5458	5596	139
Chr1	5893	6045	153
Chr1	6106	6262	157
Chr1	6366	6681	316
Chr1	6762	6890	129
Chr1	7046	7172	127
Chr1	7235	7353	119
Chr1	7521	7667	147
Chr1	8143	8263	121
Chr1	8600	8762	163
Chr1	8958	9102	145
Chr1	9285	9433	149
Chr1	9751	9889	139
Chr1	10158	10262	105
Chr1	10323	10611	289
Chr1	10639	10779	141
Chr1	10853	11021	169
Chr1	11194	11370	177
Chr1	11474	11628	155
Chr1	12055	12211	157
Chr1	12399	12573	175
Chr1	12744	12898	155
Chr1	13257	13415	159
Chr1	13664	13826	163
Chr1	14219	14377	159
Chr1	14492	14648	157
Chr1	14769	14863	95
Chr1	15059	15181	123
Chr1	15486	15648	163
Chr1	16040	16168	129
Chr1	16370	16490	121
Chr1	16627	16763	137
Chr1	17614	17846	233
Chr1	18617	18663	47
Chr1	19009	19129	121
Chr1	19266	19418	153
Chr1	19609	19693	85
Chr1	19764	19898	135
Chr1	20297	20459	163
Chr1	20588	20738	151
Chr1	20926	21074	149
Chr1	21080	21218	139
Chr1	21373	21517	145
Chr1	21578	21722	145
Chr1	21862	21988	127
Chr1	22285	22445	161
Chr1	22653	22793	141
Chr1	23139	23273	135
Chr1	23619	23791	173
Chr1	24129	24261	133
Chr1	24502	24646	145
Chr1	24842	24972	131
Chr1	24984	25144	161
Chr1	25216	25378	163
Chr1	25602	25750	149
Chr1	25816	25976	161
Chr1	26052	26204	153
Chr1	26300	26452	153
Chr1	26654	26802	149
Chr1	26926	27044	119
Chr1	27107	27253	147
Chr1	27317	27471	155
Chr1	27592	27726	135
Chr1	27883	28031	149
Chr1	28145	28281	137
Chr1	28553	28673	121
Chr1	28878	29010	133
Chr1	29155	29309	155
Chr1	29348	29488	141
Chr1	29527	29679	153
Chr1	29932	30078	147
Chr1	30404	30664	261
Chr1	30667	30817	151
Chr1	30849	30999	151
Chr1	31135	31275	141
Chr1	31327	31623	297
Chr1	31668	31796	129
Chr1	31946	32140	195
Chr1	32236	32354	119
Chr1	32549	32701	153
Chr1	32779	32923	145
Chr1	33329	33465	137
Chr1	33807	33929	123
Chr1	34091	34231	141
Chr1	34492	34666	175
Chr1	34892	35058	167
Chr1	35134	35274	141
Chr1	35343	35519	177
Chr1	35820	35986	167
Chr1	36229	36419	191
Chr1	36503	36637	135
Chr1	36858	36982	125
Chr1	37186	37348	163
Chr1	37396	37492	97
Chr1	37837	37975	139
Chr1	38024	38180	157
Chr1	38230	38368	139
Chr1	38512	38696	185
Chr1	38779	38931	153
Chr1	39143	39291	149
Chr1	39429	39817	389
Chr1	39924	40042	119
Chr1	40184	40330	147
Chr1	40423	40549	127
Chr1	40689	40849	161
Chr1	41040	41162	123
Chr1	41230	41354	125
Chr1	41688	41864	177
Chr1	41899	42325	427
Chr1	42572	42724	153
Chr1	42927	43057	131
Chr1	43243	43371	129
Chr1	43453	43593	141
Chr1	43714	43936	223
Chr1	44335	44467	133
Chr1	44675	44781	107
Chr1	45075	45223	149
Chr1	45426	45560	135
Chr1	45696	45991	296
Chr1	46046	46198	153
Chr1	46377	46501	125
Chr1	46647	46775	129
Chr1	47071	47211	141
Chr1	47276	47402	127
Chr1	47721	47875	155
Chr1	48122	48250	129
Chr1	48500	48652	153
Chr1	48662	48824	163
Chr1	48964	49116	153
Chr1	49463	49733	271
Chr1	49832	49988	157
Chr1	50134	50256	123
Chr1	50415	50567	153
Chr1	50729	50875	147
Chr1	51046	51190	145
Chr1	51355	51509	155
Chr1	51657	51803	147
Chr1	52006	52144	139
Chr1	52538	52694	157
Chr1	52992	53160	169
Chr1	53190	53354	165
Chr1	53471	53625	155
Chr1	53667	53819	153
Chr1	53924	54080	157
Chr1	54181	54335	155
Chr1	54427	54555	129
Chr1	54755	54889	135
Chr1	54937	55087	151
Chr1	55122	55244	123
Chr1	55410	55560	151
Chr1	55732	55838	107
Chr1	55983	56197	215
Chr1	56380	56692	313
Chr1	56820	56960	141
Chr1	57154	57290	137
Chr1	57423	57577	155
Chr1	57818	57962	145
Chr1	57965	58119	155
Chr1	58163	58311	149
Chr1	58397	58549	153
Chr1	58685	58829	145
Chr1	59375	59533	159
Chr1	59917	60051	135
Chr1	60210	60382	173
Chr1	60662	60802	141
Chr1	61132	61244	113
Chr1	61304	61450	147
Chr1	61647	61769	123
Chr1	62008	62154	147
Chr1	62454	62572	119
Chr1	62700	62836	137
Chr1	63135	63307	173
Chr1	63560	63704	145
Chr1	63991	64131	141
Chr1	64455	64569	115
Chr1	64834	64982	149
Chr1	65182	65334	153
Chr1	65485	65649	165
Chr1	65758	65912	155
Chr1	66057	66189	133
Chr1	66399	66549	151
Chr1	66649	66789	141
Chr1	66978	67106	129
Chr1	67347	67511	165
Chr1	67640	67790	151
Chr1	68108	68256	149
Chr1	68323	68435	113
Chr1	68584	68722	139
Chr1	68987	69143	157
Chr1	69529	69681	153
Chr1	69962	70094	133
Chr1	70208	70316	109
Chr1	70566	70732	167
Chr1	70814	70968	155
Chr1	71209	71371	163
Chr1	71430	71706	277
Chr1	71751	71859	109
Chr1	71972	72120	149
Chr1	72304	72426	123
Chr1	72540	72698	159
Chr1	72937	73085	149
Chr1	73287	73439	153
Chr1	73564	73712	149
Chr1	73891	74041	151
Chr1	74081	74245	165
Chr1	74416	74546	131
Chr1	74851	74959	109
Chr1	75064	75214	151
Chr1	75282	75480	199
Chr1	75737	75895	159
Chr1	76035	76195	161
Chr1	76281	76437	157
Chr1	76569	76709	141
Chr1	76900	77076	177
Chr1	77355	77481	127
Chr1	77647	77803	157
Chr1	77903	78017	115
Chr1	78179	78315	137
Chr1	78624	78808	185
Chr1	78908	79026	119
Chr1	79045	79205	161
Chr1	79593	79765	173
Chr1	80005	80135	131
Chr1	80190	80340	151
Chr1	80350	80484	135
Chr1	80538	80692	155
Chr1	80729	80893	165
Chr1	81076	81146	71
Chr1	81248	81422	175
Chr1	81698	81977	280
Chr1	82150	82316	167
Chr1	82548	82690	143
Chr1	82789	82947	159
Chr1	83131	83285	155
Chr1	83327	83479	153
Chr1	83493	83649	157
Chr1	84142	84284	143
Chr1	84443	84597	155
Chr1	84604	84744	141
Chr1	84844	84974	131
Chr1	85097	85237	141
Chr1	85407	85547	141
Chr1	86016	86142	127
Chr1	86481	86623	143
Chr1	86939	87099	161
Chr1	87442	87558	117
Chr1	87928	88062	135
Chr1	88224	88370	147
Chr1	88630	88740	111
Chr1	88930	89074	145
Chr1	89076	89202	127
Chr1	89405	89561	157
Chr1	89643	89785	143
Chr1	89864	90012	149
Chr1	90161	90285	125
Chr1	90617	90759	143
Chr1	90908	91048	141
Chr1	91109	91245	137
Chr1	91319	91441	123
Chr1	91552	91736	185
Chr1	91770	92038	269
Chr1	92239	92379	141
Chr1	92579	92739	161
Chr1	92779	92927	149
Chr1	93006	93162	157
Chr1	93251	93407	157
Chr1	93481	93635	155
Chr1	93681	93811	131
Chr1	93870	94165	296
Chr1	94473	94651	179
Chr1	94806	94968	163
Chr1	95235	95377	143
Chr1	95731	95911	181
Chr1	96073	96203	131
Chr1	96486	96648	163
Chr1	96739	96891	153
Chr1	96943	97073	131
Chr1	97113	97297	185
Chr1	97492	97560	69
Chr1	97677	97954	278
Chr1	98001	98159	159
Chr1	98457	98597	141
Chr1	98705	98829	125
Chr1	98944	99070	127
Chr1	99316	99450	135
Chr1	99734	99866	133
Chr1	100135	100189	55
Chr1	100390	100524	135
Chr1	100674	100836	163
Chr1	100999	101121	123
Chr1	101302	101444	143
Chr1	101532	101684	153
Chr1	101824	101970	147
Chr1	102075	102251	177
Chr1	102448	102596	149
Chr1	102787	102969	183
Chr1	103126	103274	149
Chr1	103592	103750	159
Chr1	103778	103906	129
Chr1	104157	104287	131
Chr1	104442	104564	123
Chr1	104693	104851	159
Chr1	104862	105006	145
Chr1	105126	105280	155
Chr1	105378	105510	133
Chr1	105743	105911	169
Chr1	106030	106152	123
Chr1	106385	106505	121
Chr1	106748	106874	127
Chr1	107157	107297	141
Chr1	107305	107547	243
Chr1	107738	107906	169
Chr1	108012	108136	125
Chr1	108215	108395	181
Chr1	108677	108839	163
Chr1	108905	109168	264
Chr1	109396	109538	143
Chr1	109602	109880	279
Chr1	110032	110144	113
Chr1	110404	110530	127
Chr1	110803	110961	159
Chr1	111139	111281	143
Chr1	111561	111719	159
Chr1	111996	112138	143
Chr1	112314	112456	143
Chr1	112512	112658	147
Chr1	112855	113112	258
Chr1	113379	113515	137
Chr1	113603	113753	151
Chr1	113834	113992	159
Chr1	114270	114414	145
Chr1	114464	114614	151
Chr1	114756	114888	133
Chr1	115056	115182	127
Chr1	115270	115400	131
Chr1	115695	115849	155
Chr1	116002	116160	159
Chr1	116271	116391	121
Chr1	116607	116743	137
Chr1	117155	117287	133
Chr1	117402	117546	145
Chr1	117679	117819	141
Chr1	118039	118191	153
Chr1	118327	118475	149
Chr1	118714	118860	147
Chr1	118918	119052	135
Chr1	119121	119275	155
Chr1	119429	119575	147
Chr1	120004	120144	141
Chr1	120316	120474	159
Chr1	120493	120631	139
Chr1	120675	120984	310
Chr1	121483	121611	129
Chr1	121887	122027	141
Chr1	122187	122333	147
Chr1	122772	122904	133
Chr1	123013	123145	133
Chr1	123153	123301	149
Chr1	123442	123580	139
Chr1	123876	123980	105
Chr1	124246	124374	129
Chr1	124523	124657	135
Chr1	124742	124934	193
Chr1	125010	125218	209
Chr1	125353	125481	129
Chr1	125772	125936	165
Chr1	126169	126317	149
Chr1	126497	126639	143
Chr1	126973	127101	129
Chr1	127272	127426	155
Chr1	127584	127714	131
Chr1	127930	128078	149
Chr1	128154	128298	145
Chr1	128411	128569	159
Chr1	128629	128755	127
Chr1	128907	129063	157
Chr1	129250	129392	143
Chr1	129653	129819	167
Chr1	129902	129998	97
Chr1	130182	130274	93
Chr1	130535	130811	277
Chr1	130927	131067	141
Chr1	131221	131367	147
Chr1	131613	131737	125
Chr1	131870	132028	159
Chr1	132207	132335	129
Chr1	132503	132655	153
Chr1	132812	132960	149
Chr1	133058	133212	155
Chr1	133430	133580	151
Chr1	133742	133892	151
Chr1	134016	134172	157
Chr1	134242	134328	87
Chr1	134697	134831	135
Chr1	135157	135295	139
Chr1	135395	135557	163
Chr1	135703	135849	147
Chr1	136267	136363	97
Chr1	136671	136829	159
Chr1	136933	137257	325
Chr1	137361	137485	125
Chr1	137592	137732	141
Chr1	138052	138168	117
Chr1	138295	138445	151
Chr1	138538	138672	135
Chr1	138949	139109	161
Chr1	139177	139321	145
Chr1	139564	139714	151
Chr1	140151	140277	127
Chr1	140766	140876	111
Chr1	141179	141333	155
Chr1	141419	141541	123
Chr1	141805	141955	151
Chr1	142096	142248	153
Chr1	142544	142674	131
Chr1	143021	143133	113
Chr1	143313	143487	175
Chr1	143771	143893	123
Chr1	144375	144529	155
Chr1	144772	144896	125
Chr1	145101	145239	139
Chr1	145367	145505	139
Chr1	145584	145716	133
Chr1	145810	145962	153
Chr1	146247	146355	109
Chr1	146469	146617	149
Chr1	146793	146961	169
Chr1	147040	147174	135
Chr1	147215	147355	141
Chr1	147594	147706	113
Chr1	147907	148053	147
Chr1	148241	148395	155
Chr1	148527	148657	131
Chr1	148910	149018	109
Chr1	149164	149312	149
Chr1	149409	149555	147
Chr1	149581	149733	153
Chr1	149824	149924	101
Chr1	150065	150215	151
Chr1	150392	150548	157
Chr1	150847	150997	151
Chr1	151127	151287	161
Chr1	151500	151640	141
Chr1	152088	152256	169
Chr1	152944	153110	167
Chr1	153327	153475	149
Chr1	153824	153948	125
Chr1	154066	154198	133
Chr1	154405	154547	143
Chr1	154747	154895	149
Chr1	155112	155272	161
Chr1	155580	155732	153
Chr1	155785	155935	151
Chr1	156209	156377	169
Chr1	156530	156640	111
Chr1	156820	156992	173
Chr1	157016	157166	151
Chr1	157222	157370	149
Chr1	157482	157652	171
Chr1	157912	158058	147
Chr1	158274	158418	145
Chr1	158523	158605	83
Chr1	158846	158982	137
Chr1	159347	159503	157
Chr1	160095	160265	171
Chr1	160527	160649	123
Chr1	160932	161082	151
Chr1	161337	161473	137
Chr1	161526	161664	139
Chr1	161855	161993	139
Chr1	162358	162470	113
Chr1	162828	162952	125
Chr1	163139	163279	141
Chr1	163364	163532	169
Chr1	163575	163741	167
Chr1	163745	163905	161
Chr1	163951	164101	151
Chr1	164500	164660	161
Chr1	165184	165318	135
Chr1	165511	165665	155
Chr1	165706	165876	171
Chr1	165955	166101	147
Chr1	166264	166412	149
Chr1	166689	166815	127
Chr1	167128	167278	151
Chr1	167567	167733	167
Chr1	167929	168069	141
Chr1	168179	168335	157
Chr1	168381	168523	143
Chr1	168687	168829	143
Chr1	169078	169218	141
Chr1	169411	169571	161
Chr1	169615	169779	165
Chr1	169858	169962	105
Chr1	170038	170200	163
Chr1	170377	170531	155
Chr1	170800	170950	151
Chr1	170952	171120	169
Chr1	171349	171483	135
Chr1	171622	171770	149
Chr1	172104	172236	133
Chr1	172362	172520	159
Chr1	172664	172820	157
Chr1	172878	173058	181
Chr1	173226	173370	145
Chr1	173463	173615	153
Chr1	173852	174026	175
Chr1	174364	174524	161
Chr1	174732	174898	167
Chr1	174900	175050	151
Chr1	175130	175274	145
Chr1	175597	175761	165
Chr1	175893	175993	101
Chr1	176193	176343	151
Chr1	176600	176750	151
Chr1	176955	177093	139
Chr1	177219	177379	161
Chr1	177428	177558	131
Chr1	177592	177736	145
Chr1	177746	177896	151
Chr1	177931	178083	153
Chr1	178339	178515	177
Chr1	178652	178790	139
Chr1	178900	179050	151
Chr1	179127	179255	129
Chr1	179396	179534	139
Chr1	179708	179838	131
Chr1	179984	180054	71
Chr1	180243	180417	175
Chr1	180441	180581	141
Chr1	180620	180776	157
Chr1	181104	181276	173
Chr1	181379	181519	141
Chr1	181845	181951	107
Chr1	182309	182451	143
Chr1	182628	182776	149
Chr1	182850	182942	93
Chr1	183025	183165	141
Chr1	183193	183349	157
Chr1	183395	183541	147
Chr1	183610	183720	111
Chr1	184011	184141	131
Chr1	184253	184399	147
Chr1	184766	184892	127
Chr1	185091	185235	145
Chr1	185321	185465	145
Chr1	185481	185623	143
Chr1	185772	185928	157
Chr1	186006	186106	101
Chr1	186395	186553	159
Chr1	186563	186709	147
Chr1	186801	186945	145
Chr1	187204	187342	139
Chr1	187380	187530	151
Chr1	187606	187754	149
Chr1	187929	188111	183
Chr1	188323	188473	151
Chr1	188479	188627	149
Chr1	188747	188945	199
Chr1	189164	189318	155
Chr1	189471	189645	175
Chr1	190028	190160	133
Chr1	190352	190496	145
Chr1	190693	190859	167
Chr1	191027	191199	173
Chr1	191375	191497	123
Chr1	191519	191689	171
Chr1	191789	191943	155
Chr1	192090	192230	141
Chr1	192283	192439	157
Chr1	192645	192717	73
Chr1	192893	193023	131
Chr1	193095	193169	75
Chr1	193407	193563	157
Chr1	193771	193943	173
Chr1	194112	194262	151
Chr1	194311	194441	131
Chr1	194486	194626	141
Chr1	194721	194901	181
Chr1	195150	195278	129
Chr1	195725	195887	163
Chr1	196227	196381	155
Chr1	196500	196632	133
Chr1	196845	196985	141
Chr1	197196	197352	157
Chr1	197479	197623	145
Chr1	197694	197866	173
Chr1	198016	198158	143
Chr1	198245	198389	145
Chr1	198562	198708	147
Chr1	198815	198983	169
Chr1	199029	199177	149
Chr1	199438	199582	145
Chr1	199746	199886	141
Chr1	200135	200179	45
Chr1	200376	200494	119
Chr1	200757	200909	153
Chr1	200930	201078	149
Chr1	201238	201406	169
Chr1	201791	201905	115
Chr1	202266	202360	95
Chr1	202722	202866	145
Chr1	203020	203158	139
Chr1	203304	203424	121
Chr1	203432	203584	153
Chr1	203787	203935	149
Chr1	204074	204190	117
Chr1	204552	204690	139
Chr1	204935	205216	282
Chr1	205282	205434	153
Chr1	205509	205653	145
Chr1	205735	205867	133
Chr1	206300	206486	187
Chr1	206728	206969	242
Chr1	206998	207140	143
Chr1	207298	207466	169
Chr1	207838	207990	153
Chr1	208092	208176	85
Chr1	208446	208702	257
Chr1	208832	208938	107
Chr1	209208	209296	89
Chr1	209507	209691	185
Chr1	209901	210025	125
Chr1	210381	210545	165
Chr1	210775	210931	157
Chr1	211031	211185	155
Chr1	211214	211358	145
Chr1	211506	211648	143
Chr1	211872	212020	149
Chr1	212085	212247	163
Chr1	212382	212538	157
Chr1	212677	212817	141
Chr1	213008	213296	289
Chr1	213333	213451	119
Chr1	213520	213680	161
Chr1	213998	214142	145
Chr1	214259	214413	155
Chr1	214755	214895	141
Chr1	215084	215276	193
Chr1	215346	215508	163
Chr1	215623	215789	167
Chr1	215806	215964	159
Chr1	216375	216509	135
Chr1	216665	216805	141
Chr1	217009	217129	121
Chr1	217405	217519	115
Chr1	217760	217948	189
Chr1	218302	218432	131
Chr1	218898	219024	127
Chr1	219256	219410	155
Chr1	219500	219670	171
Chr1	219852	220006	155
Chr1	220249	220395	147
Chr1	220425	220583	159
Chr1	220749	220905	157
Chr1	221946	222082	137
Chr1	222595	222747	153
Chr1	222755	222899	145
Chr1	222915	223069	155
Chr1	223173	223325	153
Chr1	223492	223652	161
Chr1	223911	224059	149
Chr1	224162	224310	149
Chr1	224720	224904	185
Chr1	225112	225266	155
Chr1	225661	225789	129
Chr1	226127	226275	149
Chr1	226488	226632	145
Chr1	226970	227114	145
Chr1	227397	227535	139
Chr1	227784	227878	95
Chr1	228078	228218	141
Chr1	228262	228414	153
Chr1	228623	228771	149
Chr1	229029	229161	133
Chr1	229202	229352	151
Chr1	229523	229683	161
Chr1	229866	230020	155
Chr1	230344	230490	147
Chr1	230515	230673	159
Chr1	230812	231002	191
Chr1	231154	231441	288
Chr1	231479	231649	171
Chr1	231755	231905	151
Chr1	232068	232196	129
Chr1	232437	232589	153
Chr1	232774	232886	113
Chr1	232987	233127	141
Chr1	233182	233334	153
Chr1	233518	233670	153
Chr1	233787	233937	151
Chr1	234125	234283	159
Chr1	234370	234544	175
Chr1	234799	234927	129
Chr1	234980	235128	149
Chr1	235221	235375	155
Chr1	235506	235672	167
Chr1	235719	235873	155
Chr1	235906	236016	111
Chr1	236154	236302	149
Chr1	236361	236519	159
Chr1	236725	236881	157
Chr1	236939	237081	143
Chr1	237228	237368	141
Chr1	237464	237612	149
Chr1	237793	237889	97
Chr1	238052	238178	127
Chr1	238409	238565	157
Chr1	238597	238884	288
Chr1	239119	239281	163
Chr1	239446	239618	173
Chr1	239732	239850	119
Chr1	240047	240199	153
Chr1	240354	240508	155
Chr1	240551	240685	135
Chr1	240937	241051	115
Chr1	241073	241237	165
Chr1	241283	241431	149
Chr1	241534	241646	113
Chr1	241819	241973	155
Chr1	242030	242178	149
Chr1	242428	242582	155
Chr1	242679	242863	185
Chr1	242979	243137	159
Chr1	243327	243475	149
Chr1	243723	243861	139
Chr1	244028	244188	161
Chr1	244394	244578	185
Chr1	244803	244977	175
Chr1	245149	245333	185
Chr1	245352	245440	89
Chr1	245530	245664	135
Chr1	246090	246252	163
Chr1	246462	246614	153
Chr1	246721	246889	169
Chr1	246964	247092	129
Chr1	247149	247277	129
Chr1	247350	247492	143
Chr1	247642	247788	147
Chr1	247836	247978	143
Chr1	248143	248265	123
Chr1	248307	248469	163
Chr1	248574	248720	147
Chr1	248822	248974	153
Chr1	249194	249334	141
Chr1	249523	249669	147
Chr1	249967	250103	137
Chr1	250486	250634	149
Chr1	250952	251104	153
Chr1	251218	251356	139
Chr1	251621	251761	141
Chr1	251892	252054	163
Chr1	252102	252268	167
Chr1	252499	252595	97
Chr1	252702	252862	161
Chr1	252926	253088	163
Chr1	253225	253349	125
Chr1	253526	253674	149
Chr1	253889	254027	139
Chr1	254262	254390	129
Chr1	254571	254683	113
Chr1	254815	254925	111
Chr1	255161	255329	169
Chr1	255740	256006	267
Chr1	256078	256240	163
Chr1	256689	256839	151
Chr1	257005	257143	139
Chr1	257184	257509	326
Chr1	257670	257820	151
Chr1	258117	258209	93
Chr1	258636	258776	141
Chr1	258834	259116	283
Chr1	259428	259642	215
Chr1	259865	260021	157
Chr1	260118	260264	147
Chr1	260403	260656	254
Chr1	260781	260887	107
Chr1	260928	261070	143
Chr1	261100	261238	139
Chr1	261349	261493	145
Chr1	261743	261861	119
Chr1	262007	262153	147
Chr1	262230	262398	169
Chr1	262549	262645	97
Chr1	262874	263016	143
Chr1	263251	263419	169
Chr1	263597	263749	153
Chr1	263971	264139	169
Chr1	264272	264402	131
Chr1	264608	264736	129
Chr1	265145	265257	113
Chr1	265315	265463	149
Chr1	265570	265714	145
Chr1	266024	266134	111
Chr1	266447	266597	151
Chr1	266916	267070	155
Chr1	267199	267339	141
Chr1	267609	267745	137
Chr1	268101	268261	161
Chr1	268494	268638	145
Chr1	268788	268928	141
Chr1	269202	269356	155
Chr1	269495	269649	155
Chr1	269831	269995	165
Chr1	270178	270314	137
Chr1	270359	270495	137
Chr1	270648	270804	157
Chr1	271091	271231	141
Chr1	271352	271502	151
Chr1	271672	271842	171
Chr1	272145	272293	149
Chr1	272599	272751	153
Chr1	272777	272917	141
Chr1	273117	273213	97
Chr1	273374	273530	157
Chr1	273713	273873	161
Chr1	274119	274283	165
Chr1	274396	274544	149
Chr1	274956	275060	105
Chr1	275339	275471	133
Chr1	275654	275824	171
Chr1	275988	276140	153
Chr1	276292	276400	109
Chr1	276584	276702	119
Chr1	276842	277008	167
Chr1	277371	277517	147
Chr1	277668	277798	131
Chr1	277949	278249	301
Chr1	278284	278444	161
Chr1	278632	278780	149
Chr1	278898	279060	163
Chr1	279291	279437	147
Chr1	279444	279582	139
Chr1	279726	279858	133
Chr1	279974	280128	155
Chr1	280277	280415	139
Chr1	280596	280746	151
Chr1	280925	281009	85
Chr1	281016	281160	145
Chr1	281363	281523	161
Chr1	281575	281733	159
Chr1	281905	282013	109
Chr1	282460	282606	147
Chr1	283033	283171	139
Chr1	283406	283546	141
Chr1	283782	283928	147
Chr1	283930	284084	155
Chr1	284230	284382	153
Chr1	284653	284785	133
Chr1	285089	285259	171
Chr1	285542	285698	157
Chr1	285867	286007	141
Chr1	286195	286363	169
Chr1	286447	286605	159
Chr1	286674	286844	171
Chr1	286980	287126	147
Chr1	287217	287347	131
Chr1	287384	287532	149
Chr1	287718	287947	230
Chr1	287982	288148	167
Chr1	288245	288369	125
Chr1	288424	288588	165
Chr1	288613	288797	185
Chr1	288913	289043	131
Chr1	289251	289399	149
Chr1	289559	289713	155
Chr1	289971	290109	139
Chr1	290210	290364	155
Chr1	290679	290757	79
Chr1	290920	291092	173
Chr1	291261	291455	195
Chr1	291729	291815	87
Chr1	291920	292078	159
Chr1	292152	292302	151
Chr1	292412	292520	109
Chr1	292824	292932	109
Chr1	293250	293380	131
Chr1	293590	293746	157
Chr1	293980	294174	195
Chr1	294415	294547	133
Chr1	294678	294842	165
Chr1	295007	295173	167
Chr1	295254	295404	151
Chr1	295596	295754	159
Chr1	295763	295891	129
Chr1	295938	296064	127
Chr1	296174	296314	141
Chr1	296382	296542	161
Chr1	296631	296825	195
Chr1	297046	297174	129
Chr1	297323	297449	127
Chr1	297494	297692	199
Chr1	298042	298190	149
Chr1	298319	298477	159
Chr1	298662	298788	127
Chr1	298815	298959	145
Chr1	299012	299154	143
Chr1	299216	299374	159
Chr1	299516	299670	155
Chr1	299725	299887	163
Chr1	300188	300324	137
Chr1	300660	300806	147
Chr1	301056	301178	123
Chr1	301459	301619	161
Chr1	301719	301843	125
Chr1	302060	302206	147
Chr1	302382	302682	301
Chr1	302956	303090	135
Chr1	303283	303427	145
Chr1	303666	303800	135
Chr1	303916	304080	165
Chr1	304246	304396	151
Chr1	304418	304680	263
Chr1	304843	304999	157
Chr1	305110	305258	149
Chr1	305428	305614	187
Chr1	305858	305976	119
Chr1	306107	306265	159
Chr1	306586	306730	145
Chr1	306938	307060	123
Chr1	307323	307473	151
Chr1	307639	307797	159
Chr1	307927	308079	153
Chr1	308241	308411	171
Chr1	308829	308935	107
Chr1	308991	309125	135
Chr1	309258	309424	167
Chr1	309713	309873	161
Chr1	310079	310217	139
Chr1	310338	310534	197
Chr1	310721	310867	147
Chr1	311321	311467	147
Chr1	311506	311786	281
Chr1	311893	312049	157
Chr1	312082	312354	273
Chr1	312454	312612	159
Chr1	312752	312906	155
Chr1	313285	313453	169
Chr1	313591	313737	147
Chr1	314051	314193	143
Chr1	314370	314514	145
Chr1	314635	314767	133
Chr1	314904	315044	141
Chr1	315268	315430	163
Chr1	315663	315831	169
Chr1	316171	316319	149
Chr1	316703	316815	113
Chr1	316959	317053	95
Chr1	317282	317438	157
Chr1	317647	317765	119
Chr1	317987	318129	143
Chr1	318295	318489	195
Chr1	318679	318849	171
Chr1	319062	319192	131
Chr1	319389	319527	139
Chr1	320009	320163	155
Chr1	320208	320346	139
Chr1	320402	320574	173
Chr1	320593	320723	131
Chr1	320896	321030	135
Chr1	321222	321372	151
Chr1	321701	321859	159
Chr1	321923	322199	277
Chr1	322302	322490	189
Chr1	322576	322852	277
Chr1	322990	323126	137
Chr1	323351	323433	83
Chr1	323690	323864	175
Chr1	324195	324353	159
Chr1	324606	324760	155
Chr1	325028	325176	149
Chr1	325439	325719	281
Chr1	325865	326027	163
Chr1	326086	326224	139
Chr1	326310	326500	191
Chr1	326671	326827	157
Chr1	326931	327083	153
Chr1	327192	327342	151
Chr1	327552	327676	125
Chr1	327736	327880	145
Chr1	328035	328173	139
Chr1	328274	328432	159
Chr1	328534	328736	203
Chr1	328883	329047	165
Chr1	329287	329453	167
Chr1	329514	329660	147
Chr1	329795	329951	157
Chr1	330090	330228	139
Chr1	330510	330626	117
Chr1	330902	331072	171
Chr1	331246	331392	147
Chr1	331678	331832	155
Chr1	331926	332072	147
Chr1	332144	332302	159
Chr1	332443	332585	143
Chr1	332709	332859	151
Chr1	332919	333059	141
Chr1	333212	333334	123
Chr1	333435	333591	157
Chr1	333661	333839	179
Chr1	333975	334125	151
Chr1	334390	334502	113
Chr1	334675	334801	127
Chr1	334885	335025	141
Chr1	335368	335538	171
Chr1	335607	335747	141
Chr1	335855	335995	141
Chr1	336086	336210	125
Chr1	336464	336608	145
Chr1	336803	336959	157
Chr1	337138	337282	145
Chr1	337369	337513	145
Chr1	337755	337909	155
Chr1	338039	338173	135
Chr1	338284	338442	159
Chr1	338641	338795	155
Chr1	338820	338976	157
Chr1	338986	339146	161
Chr1	339485	339617	133
Chr1	339921	340105	185
Chr1	340438	340590	153
Chr1	340623	340779	157
Chr1	340865	341149	285
Chr1	341234	341386	153
Chr1	341447	341593	147
Chr1	341643	341924	282
Chr1	342209	342317	109
Chr1	342737	342863	127
Chr1	342995	343121	127
Chr1	343250	343402	153
Chr1	343490	343638	149
Chr1	343677	343821	145
Chr1	343936	344066	131
Chr1	344160	344296	137
Chr1	344347	344469	123
Chr1	344493	344613	121
Chr1	344775	345047	273
Chr1	345103	345259	157
Chr1	345492	345684	193
Chr1	345821	345971	151
Chr1	346040	346200	161
Chr1	346266	346414	149
Chr1	346564	346708	145
Chr1	346962	347098	137
Chr1	347157	347305	149
Chr1	347455	347611	157
Chr1	347654	347792	139
Chr1	347849	347991	143
Chr1	348034	348166	133
Chr1	348370	348500	131
Chr1	348569	348711	143
Chr1	349172	349326	155
Chr1	349487	349633	147
Chr1	349645	349785	141
Chr1	349928	350066	139
Chr1	350308	350448	141
Chr1	350817	350915	99
Chr1	351115	351227	113
Chr1	351460	351618	159
Chr1	351822	351960	139
Chr1	352183	352297	115
Chr1	352537	352665	129
Chr1	352837	352981	145
Chr1	353012	353158	147
Chr1	353233	353389	157
Chr1	353450	353618	169
Chr1	353965	354115	151
Chr1	354260	354404	145
Chr1	354464	354618	155
Chr1	354739	354899	161
Chr1	354959	355087	129
Chr1	355136	355306	171
Chr1	355520	355636	117
Chr1	355760	355894	135
Chr1	355921	356192	272
Chr1	356657	356779	123
Chr1	356859	357001	143
Chr1	357152	357256	105
Chr1	357400	357576	177
Chr1	357793	357971	179
Chr1	358179	358329	151
Chr1	358381	358523	143
Chr1	358721	358873	153
Chr1	359150	359290	141
Chr1	359322	359482	161
Chr1	359631	359783	153
Chr1	359958	360106	149
Chr1	360311	360443	133
Chr1	360834	360970	137
Chr1	361231	361357	127
Chr1	361566	361732	167
Chr1	362024	362190	167
Chr1	362477	362625	149
Chr1	362928	363066	139
Chr1	363322	363466	145
Chr1	363528	363664	137
Chr1	363829	363953	125
Chr1	364219	364359	141
Chr1	364434	364566	133
Chr1	364730	364886	157
Chr1	364908	365062	155
Chr1	365601	365749	149
Chr1	365833	366119	287
Chr1	366134	366276	143
Chr1	366711	366871	161
Chr1	366959	367119	161
Chr1	367178	367637	460
Chr1	367737	367879	143
Chr1	368088	368238	151
Chr1	368318	368570	253
Chr1	368661	368821	161
Chr1	369163	369295	133
Chr1	369324	369472	149
Chr1	369645	369779	135
Chr1	369970	370104	135
Chr1	370429	370585	157
Chr1	370603	370749	147
Chr1	370804	370954	151
Chr1	371328	371494	167
Chr1	371602	371738	137
Chr1	371782	371910	129
Chr1	372048	372206	159
Chr1	372304	372452	149
Chr1	372699	372847	149
Chr1	373114	373268	155
Chr1	373625	373787	163
Chr1	373938	374106	169
Chr1	374397	374529	133
Chr1	374592	374786	195
Chr1	374959	375095	137
Chr1	375292	375444	153
Chr1	375557	375715	159
Chr1	375824	375970	147
Chr1	376167	376323	157
Chr1	376606	376718	113
Chr1	376836	377129	294
Chr1	377190	377310	121
Chr1	377394	377542	149
Chr1	377641	377777	137
Chr1	377867	378047	181
Chr1	378135	378289	155
Chr1	378551	378625	75
Chr1	378674	378854	181
Chr1	379056	379436	381
Chr1	379601	379725	125
Chr1	379872	380171	300
Chr1	380296	380458	163
Chr1	380584	380728	145
Chr1	380840	381116	277
Chr1	381197	381339	143
Chr1	381413	381551	139
Chr1	381717	381859	143
Chr1	381891	382031	141
Chr1	382097	382205	109
Chr1	382345	382636	292
Chr1	382793	382941	149
Chr1	383023	383169	147
Chr1	383425	383559	135
Chr1	383698	383856	159
Chr1	384130	384276	147
Chr1	384651	384785	135
Chr1	384990	385148	159
Chr1	385301	385437	137
Chr1	385926	386054	129
Chr1	386529	386687	159
Chr1	387049	387211	163
Chr1	387547	387717	171
Chr1	388232	388404	173
Chr1	388539	388743	205
Chr1	388898	389048	151
Chr1	389184	389348	165
Chr1	389426	389584	159
Chr1	389781	390014	234
Chr1	390315	390479	165
Chr1	390682	390838	157
Chr1	390960	391128	169
Chr1	391782	391918	137
Chr1	392074	392312	239
Chr1	392456	392592	137
Chr1	392953	393267	315
Chr1	393476	393622	147
Chr1	393768	393920	153
Chr1	394362	394504	143
Chr1	394761	394903	143
Chr1	395152	395310	159
Chr1	395586	395752	167
Chr1	395780	395936	157
Chr1	396180	396364	185
Chr1	396643	396787	145
Chr1	396943	397089	147
Chr1	397121	397227	107
Chr1	397336	397460	125
Chr1	397474	397634	161
Chr1	397806	397920	115
Chr1	397998	398134	137
Chr1	398258	398396	139
Chr1	398457	398736	280
Chr1	398784	398934	151
Chr1	399239	399373	135
Chr1	399581	399741	161
Chr1	399957	400105	149
Chr1	400308	400470	163
Chr1	400640	400780	141
Chr1	401064	401210	147
Chr1	401538	401718	181
Chr1	401957	402115	159
Chr1	402340	402532	193
Chr1	402687	402947	261
Chr1	403167	403341	175
Chr1	403373	403505	133
Chr1	403748	403918	171
Chr1	403943	404109	167
Chr1	404117	404422	306
Chr1	404557	404685	129
Chr1	404828	404986	159
Chr1	405232	405400	169
Chr1	405497	405649	153
Chr1	405803	405921	119
Chr1	406051	406125	75
Chr1	406199	406333	135
Chr1	406477	406689	213
Chr1	406702	406852	151
Chr1	407035	407143	109
Chr1	407396	407546	151
Chr1	407741	407901	161
Chr1	408186	408354	169
Chr1	408513	408643	131
Chr1	408765	409181	417
Chr1	409216	409362	147
Chr1	409408	409572	165
Chr1	409819	409973	155
Chr1	410038	410172	135
Chr1	410218	410406	189
Chr1	410517	410639	123
Chr1	410756	410928	173
Chr1	411176	411308	133
Chr1	411548	411716	169
Chr1	411969	412129	161
Chr1	412468	412610	143
Chr1	412886	413034	149
Chr1	413137	413279	143
Chr1	413337	413479	143
Chr1	413642	413774	133
Chr1	413894	414026	133
Chr1	414047	414221	175
Chr1	414393	414515	123
Chr1	414750	414912	163
Chr1	415138	415288	151
Chr1	415393	415541	149
Chr1	415706	415852	147
Chr1	416132	416282	151
Chr1	416295	416445	151
Chr1	416496	416680	185
Chr1	416818	416942	125
Chr1	417061	417221	161
Chr1	417353	417519	167
Chr1	417631	417795	165
Chr1	417912	418060	149
Chr1	418341	418461	121
Chr1	418556	418704	149
Chr1	418767	418929	163
Chr1	419071	419221	151
Chr1	419324	419474	151
Chr1	419731	419869	139
Chr1	420161	420333	173
Chr1	420492	420642	151
Chr1	420707	421036	330
Chr1	421057	421177	121
Chr1	421235	421391	157
Chr1	421722	421852	131
Chr1	422003	422163	161
Chr1	422429	422555	127
Chr1	422868	422992	125
Chr1	423162	423372	211
Chr1	423470	423572	103
Chr1	423825	423935	111
Chr1	424037	424151	115
Chr1	424554	424710	157
Chr1	424908	425068	161
Chr1	425479	425657	179
Chr1	426034	426180	147
Chr1	426423	426521	99
Chr1	426935	427121	187
Chr1	427249	427401	153
Chr1	427693	427901	209
Chr1	428389	428501	113
Chr1	428664	428828	165
Chr1	428926	429118	193
Chr1	429216	429390	175
Chr1	429626	429778	153
Chr1	430319	430461	143
Chr1	430818	430982	165
Chr1	431291	431449	159
Chr1	431520	431676	157
Chr1	431966	432094	129
Chr1	432233	432345	113
Chr1	432724	432882	159
Chr1	433271	433399	129
Chr1	433668	433818	151
Chr1	434095	434199	105
Chr1	434677	434827	151
Chr1	435079	435183	105
Chr1	435381	435523	143
Chr1	435638	435774	137
Chr1	435792	435934	143
Chr1	435962	436104	143
Chr1	436222	436342	121
Chr1	436628	436784	157
Chr1	436945	437099	155
Chr1	437167	437281	115
Chr1	437403	437531	129
Chr1	437828	437968	141
Chr1	438071	438199	129
Chr1	438428	438564	137
Chr1	438797	438955	159
Chr1	439016	439174	159
Chr1	439226	439386	161
Chr1	439431	439579	149
Chr1	439619	439771	153
Chr1	439934	440068	135
Chr1	440214	440334	121
Chr1	440496	440628	133
Chr1	440749	441019	271
Chr1	441111	441271	161
Chr1	441384	441538	155
Chr1	441612	441764	153
Chr1	441904	442052	149
Chr1	442087	442219	133
Chr1	442237	442397	161
Chr1	442553	442693	141
Chr1	442720	442878	159
Chr1	442942	443088	147
Chr1	443244	443382	139
Chr1	443462	443604	143
Chr1	443783	443897	115
Chr1	444160	444306	147
Chr1	444538	444694	157
Chr1	444787	444929	143
Chr1	445214	445360	147
Chr1	445438	445578	141
Chr1	445657	445963	307
Chr1	446020	446176	157
Chr1	446363	446497	135
Chr1	446538	446648	111
Chr1	446665	446813	149
Chr1	446935	447069	135
Chr1	447322	447460	139
Chr1	447492	447704	213
Chr1	447861	447995	135
Chr1	448009	448145	137
Chr1	448203	448345	143
Chr1	448518	448646	129
Chr1	448686	448806	121
Chr1	448893	449158	266
Chr1	449218	449404	187
Chr1	449476	449612	137
Chr1	449911	450063	153
Chr1	450258	450442	185
Chr1	450624	450780	157
Chr1	450902	451028	127
Chr1	451118	451280	163
Chr1	451426	451554	129
Chr1	451662	451796	135
Chr1	451920	452062	143
Chr1	452093	452217	125
Chr1	452267	452403	137
Chr1	452575	452737	163
Chr1	452963	453105	143
Chr1	453199	453333	135
Chr1	453586	453702	117
Chr1	453836	453978	143
Chr1	454248	454384	137
Chr1	454650	454786	137
Chr1	455040	455186	147
Chr1	455424	455528	105
Chr1	455796	455910	115
Chr1	456174	456286	113
Chr1	456314	456634	321
Chr1	456899	457029	131
Chr1	457201	457343	143
Chr1	457483	457593	111
Chr1	457854	457996	143
Chr1	458247	458696	450
Chr1	458769	458931	163
Chr1	459000	459154	155
Chr1	459227	459379	153
Chr1	459503	459671	169
Chr1	459830	459932	103
Chr1	459969	460251	283
Chr1	460339	460491	153
Chr1	460495	460625	131
Chr1	460681	460825	145
Chr1	460959	461107	149
Chr1	461206	461372	167
Chr1	461584	461710	127
Chr1	461859	462003	145
Chr1	462083	462219	137
Chr1	462277	462413	137
Chr1	462597	462753	157
Chr1	462869	463136	268
Chr1	463160	463356	197
Chr1	463473	463813	341
Chr1	464021	464173	153
Chr1	464248	464533	286
Chr1	464731	464915	185
Chr1	465397	465573	177
Chr1	465610	465758	149
Chr1	465882	466010	129
Chr1	466072	466234	163
Chr1	466382	466540	159
Chr1	466738	466906	169
Chr1	467238	467388	151
Chr1	467510	467628	119
Chr1	467812	467958	147
Chr1	468026	468166	141
Chr1	468203	468329	127
Chr1	468626	468756	131
Chr1	468918	469074	157
Chr1	469261	469445	185
Chr1	469505	469625	121
Chr1	469834	469994	161
Chr1	470136	470278	143
Chr1	470316	470486	171
Chr1	470858	470994	137
Chr1	471260	471426	167
Chr1	471563	471709	147
Chr1	471860	472022	163
Chr1	472283	472437	155
Chr1	472765	472915	151
Chr1	473144	473304	161
Chr1	473579	473785	207
Chr1	474209	474327	119
Chr1	474559	474715	157
Chr1	474902	474980	79
Chr1	475127	475281	155
Chr1	475372	475472	101
Chr1	475508	475642	135
Chr1	475670	475804	135
Chr1	475834	475968	135
Chr1	476068	476196	129
Chr1	476582	476658	77
Chr1	477249	477349	101
Chr1	477813	477933	121
Chr1	478168	478318	151
Chr1	478403	478677	275
Chr1	478712	478860	149
Chr1	479097	479247	151
Chr1	479360	479564	205
Chr1	479661	479920	260
Chr1	480075	480225	151
Chr1	480322	480424	103
Chr1	480650	480814	165
Chr1	480938	481126	189
Chr1	481199	481323	125
Chr1	481436	481602	167
Chr1	481659	481807	149
Chr1	482044	482214	171
Chr1	482373	482523	151
Chr1	482708	482866	159
Chr1	482967	483117	151
Chr1	483311	483471	161
Chr1	483624	483770	147
Chr1	483784	483916	133
Chr1	483938	484088	151
Chr1	484109	484243	135
Chr1	484526	484692	167
Chr1	484846	484934	89
Chr1	485040	485170	131
Chr1	485324	485456	133
Chr1	485683	485835	153
Chr1	485903	486067	165
Chr1	486275	486409	135
Chr1	486633	486763	131
Chr1	487179	487339	161
Chr1	487633	487795	163
Chr1	488021	488139	119
Chr1	488735	489033	299
Chr1	489169	489321	153
Chr1	489488	489664	177
Chr1	489793	489915	123
Chr1	490187	490349	163
Chr1	490376	490516	141
Chr1	490543	490709	167
Chr1	490912	491209	298
Chr1	491502	491638	137
Chr1	492024	492152	129
Chr1	492267	492427	161
Chr1	492597	492773	177
Chr1	492934	493032	99
Chr1	493125	493265	141
Chr1	493537	493667	131
Chr1	493710	493866	157
Chr1	494067	494233	167
Chr1	494385	494533	149
Chr1	494643	494789	147
Chr1	494791	494921	131
Chr1	494956	495138	183
Chr1	495167	495335	169
Chr1	495474	495616	143
Chr1	495931	496095	165
Chr1	496363	496505	143
Chr1	496657	496988	332
Chr1	497152	497298	147
Chr1	497362	497514	153
Chr1	497752	497868	117
Chr1	498185	498331	147
Chr1	498740	498926	187
Chr1	498960	499114	155
Chr1	499146	499599	454
Chr1	500075	500145	71
Chr1	500866	500954	89
Chr1	501329	501425	97
Chr1	501560	501698	139
Chr1	501979	502143	165
Chr1	502484	502642	159
Chr1	502802	502990	189
Chr1	503426	503570	145
Chr1	503827	503977	151
Chr1	504117	504237	121
Chr1	504267	504393	127
Chr1	504556	504700	145
Chr1	504873	505157	285
Chr1	505203	505349	147
Chr1	505425	505575	151
Chr1	505873	506027	155
Chr1	506354	506520	167
Chr1	506676	506830	155
Chr1	506838	506984	147
Chr1	507060	507238	179
Chr1	507494	507614	121
Chr1	507840	508024	185
Chr1	508253	508391	139
Chr1	508706	508838	133
Chr1	508905	509071	167
Chr1	509166	509290	125
Chr1	509462	509610	149
Chr1	509667	509821	155
Chr1	509947	510125	179
Chr1	510384	510522	139
Chr1	510766	510866	101
Chr1	510995	511149	155
Chr1	511228	511400	173
Chr1	511865	512009	145
Chr1	512345	512473	129
Chr1	512524	512678	155
Chr1	512816	512944	129
Chr1	512981	513127	147
Chr1	513323	513489	167
Chr1	513585	513695	111
Chr1	513830	513990	161
Chr1	514111	514261	151
Chr1	514385	514531	147
Chr1	514671	514821	151
Chr1	515200	515360	161
Chr1	515454	515616	163
Chr1	515709	515851	143
Chr1	516019	516167	149
Chr1	516191	516383	193
Chr1	516517	516647	131
Chr1	516658	516804	147
Chr1	516956	517130	175
Chr1	517251	517367	117
Chr1	517546	517726	181
Chr1	517941	518051	111
Chr1	518222	518358	137
Chr1	518589	518737	149
Chr1	518761	518919	159
Chr1	519115	519259	145
Chr1	519354	519508	155
Chr1	519544	519684	141
Chr1	519744	519896	153
Chr1	520047	520217	171
Chr1	520342	520510	169
Chr1	520643	520897	255
Chr1	521049	521219	171
Chr1	521273	521431	159
Chr1	521633	521817	185
Chr1	521915	522057	143
Chr1	522109	522265	157
Chr1	522363	522525	163
Chr1	522672	522822	151
Chr1	523017	523327	311
Chr1	523363	523515	153
Chr1	523687	524008	322
Chr1	524180	524328	149
Chr1	524422	524546	125
Chr1	524788	524920	133
Chr1	524999	525157	159
Chr1	525289	525469	181
Chr1	525629	525781	153
Chr1	526078	526238	161
Chr1	526395	526778	384
Chr1	526872	527028	157
Chr1	527179	527355	177
Chr1	527636	527754	119
Chr1	527768	527928	161
Chr1	528107	528229	123
Chr1	528467	528597	131
Chr1	528884	529022	139
Chr1	529302	529492	191
Chr1	529782	529942	161
Chr1	530165	530453	289
Chr1	530557	530703	147
Chr1	530753	530913	161
Chr1	531087	531237	151
Chr1	531475	531629	155
Chr1	531861	532023	163
Chr1	532104	532260	157
Chr1	532356	532520	165
Chr1	532676	532921	246
Chr1	533054	533194	141
Chr1	533451	533585	135
Chr1	533829	533953	125
Chr1	534243	534383	141
Chr1	534390	534530	141
Chr1	534828	534954	127
Chr1	535153	535293	141
Chr1	535383	535529	147
Chr1	535540	535696	157
Chr1	535988	536076	89
Chr1	536219	536361	143
Chr1	536516	536670	155
Chr1	536723	536995	273
Chr1	537015	537167	153
Chr1	537435	537621	187
Chr1	537910	538050	141
Chr1	538350	538502	153
Chr1	538689	538803	115
Chr1	538908	539044	137
Chr1	539161	539307	147
Chr1	539392	539536	145
Chr1	539568	539704	137
Chr1	539726	539858	133
Chr1	539986	540150	165
Chr1	540345	540401	57
Chr1	540630	540752	123
Chr1	540833	540979	147
Chr1	541164	541302	139
Chr1	541408	541572	165
Chr1	541599	541721	123
Chr1	541830	541970	141
Chr1	542015	542153	139
Chr1	542361	542469	109
Chr1	542489	542601	113
Chr1	542636	542772	137
Chr1	542872	543080	209
Chr1	543196	543344	149
Chr1	543471	543571	101
Chr1	543626	543792	167
Chr1	543841	543989	149
Chr1	544008	544150	143
Chr1	544259	544381	123
Chr1	544530	544644	115
Chr1	544709	544901	193
Chr1	544952	545138	187
Chr1	545424	545570	147
Chr1	545653	545805	153
Chr1	546024	546180	157
Chr1	546269	546421	153
Chr1	546503	546647	145
Chr1	546809	546991	183
Chr1	547032	547156	125
Chr1	547231	547407	177
Chr1	547670	547770	101
Chr1	548036	548154	119
Chr1	548415	548559	145
Chr1	548861	549007	147
Chr1	549199	549353	155
Chr1	549380	549528	149
Chr1	549641	549773	133
Chr1	550608	550686	79
Chr1	550741	550865	125
Chr1	551090	551252	163
Chr1	551387	551543	157
Chr1	551735	552005	271
Chr1	552065	552359	295
Chr1	552412	552566	155
Chr1	552600	552758	159
Chr1	552866	553042	177
Chr1	553156	553302	147
Chr1	553433	553573	141
Chr1	553591	553719	129
Chr1	553741	553933	193
Chr1	554020	554160	141
Chr1	554187	554299	113
Chr1	554461	554599	139
Chr1	554846	554998	153
Chr1	555092	555248	157
Chr1	555633	555763	131
Chr1	556190	556366	177
Chr1	556574	556728	155
Chr1	557030	557254	225
Chr1	557454	557592	139
Chr1	557805	557955	151
Chr1	558218	558350	133
Chr1	558386	558542	157
Chr1	558591	558707	117
Chr1	558861	559007	147
Chr1	559136	559328	193
Chr1	559593	559687	95
Chr1	559806	559938	133
Chr1	560090	560220	131
Chr1	560325	560455	131
Chr1	560801	560879	79
Chr1	561062	561220	159
Chr1	561475	561607	133
Chr1	561875	562019	145
Chr1	562139	562277	139
Chr1	562365	562499	135
Chr1	562884	563016	133
Chr1	563165	563287	123
Chr1	563411	563509	99
Chr1	563729	563913	185
Chr1	564137	564297	161
Chr1	564445	564603	159
Chr1	564779	564887	109
Chr1	565018	565160	143
Chr1	565401	565661	261
Chr1	565774	565978	205
Chr1	566342	566484	143
Chr1	566601	566759	159
Chr1	566989	567133	145
Chr1	567252	567396	145
Chr1	567497	567653	157
Chr1	567993	568155	163
Chr1	568474	568632	159
Chr1	568820	568980	161
Chr1	569009	569157	149
Chr1	569314	569456	143
Chr1	569468	569624	157
Chr1	569656	569806	151
Chr1	570005	570163	159
Chr1	570192	570338	147
Chr1	570570	570718	149
Chr1	571138	571284	147
Chr1	572231	572385	155
Chr1	572487	572639	153
Chr1	572809	572915	107
Chr1	573035	573185	151
Chr1	573589	573705	117
Chr1	573902	574040	139
Chr1	574201	574351	151
Chr1	574416	574540	125
Chr1	574613	574771	159
Chr1	575135	575275	141
Chr1	575577	575715	139
Chr1	575855	575989	135
Chr1	576053	576211	159
Chr1	576499	576645	147
Chr1	576974	577120	147
Chr1	577312	577468	157
Chr1	577790	577944	155
Chr1	578089	578239	151
Chr1	578461	578728	268
Chr1	578798	578926	129
Chr1	578982	579116	135
Chr1	579211	579345	135
Chr1	579499	579611	113
Chr1	579842	579996	155
Chr1	580148	580278	131
Chr1	580348	580490	143
Chr1	580636	580782	147
Chr1	581186	581314	129
Chr1	581482	581660	179
Chr1	581826	581980	155
Chr1	582194	582308	115
Chr1	582411	582579	169
Chr1	582925	583053	129
Chr1	583454	583598	145
Chr1	583737	583891	155
Chr1	584083	584223	141
Chr1	584241	584383	143
Chr1	584430	584584	155
Chr1	584751	585051	301
Chr1	585225	585359	135
Chr1	585482	585632	151
Chr1	585766	585936	171
Chr1	586055	586169	115
Chr1	586400	586564	165
Chr1	586630	587047	418
Chr1	587187	587379	193
Chr1	587742	587836	95
Chr1	588158	588306	149
Chr1	588374	588528	155
Chr1	588724	588870	147
Chr1	589094	589220	127
Chr1	589755	589879	125
Chr1	590396	590510	115
Chr1	590685	590811	127
Chr1	590950	591094	145
Chr1	591340	591528	189
Chr1	591571	591693	123
Chr1	592062	592236	175
Chr1	592303	592453	151
Chr1	592588	592742	155
Chr1	593002	593138	137
Chr1	593192	593310	119
Chr1	593560	594017	458
Chr1	594290	594394	105
Chr1	594811	594963	153
Chr1	595091	595231	141
Chr1	595402	595554	153
Chr1	595646	595782	137
Chr1	596030	596180	151
Chr1	596284	596448	165
Chr1	596535	596685	151
Chr1	596891	597150	260
Chr1	597258	597410	153
Chr1	597521	597677	157
Chr1	597721	597883	163
Chr1	598221	598377	157
Chr1	598720	598850	131
Chr1	599009	599133	125
Chr1	599187	599317	131
Chr1	599548	599702	155
Chr1	599819	599967	149
Chr1	600055	600221	167
Chr1	600360	600526	167
Chr1	600669	600823	155
Chr1	600871	601027	157
Chr1	601193	601333	141
Chr1	601491	601651	161
Chr1	601865	602009	145
Chr1	602384	602514	131
Chr1	602699	602833	135
Chr1	603014	603154	141
Chr1	603302	603450	149
Chr1	603523	603699	177
Chr1	603790	603970	181
Chr1	603999	604143	145
Chr1	604162	604310	149
Chr1	604391	604543	153
Chr1	604615	604753	139
Chr1	605025	605201	177
Chr1	605289	605443	155
Chr1	605460	605600	141
Chr1	605711	605849	139
Chr1	606132	606282	151
Chr1	606346	606498	153
Chr1	606549	606685	137
Chr1	607033	607165	133
Chr1	607457	607728	272
Chr1	607790	607898	109
Chr1	608177	608327	151
Chr1	608450	608596	147
Chr1	608794	608964	171
Chr1	609143	609259	117
Chr1	609277	609425	149
Chr1	609478	609632	155
Chr1	609775	609891	117
Chr1	610123	610255	133
Chr1	610499	610607	109
Chr1	610715	610881	167
Chr1	611045	611191	147
Chr1	611238	611394	157
Chr1	611659	611805	147
Chr1	612049	612211	163
Chr1	612694	612844	151
Chr1	613377	613529	153
Chr1	613540	613686	147
Chr1	613975	614129	155
Chr1	614400	614550	151
Chr1	614700	614846	147
Chr1	615027	615193	167
Chr1	615441	615565	125
Chr1	615835	615937	103
Chr1	616003	616133	131
Chr1	616346	616494	149
Chr1	616746	616896	151
Chr1	616953	617230	278
Chr1	617257	617391	135
Chr1	617542	617682	141
Chr1	617785	617917	133
Chr1	617943	618071	129
Chr1	618126	618244	119
Chr1	618547	618683	137
Chr1	618763	618905	143
Chr1	619075	619227	153
Chr1	619422	619570	149
Chr1	619618	619776	159
Chr1	619894	620038	145
Chr1	620139	620283	145
Chr1	620585	620745	161
Chr1	621012	621172	161
Chr1	621318	621474	157
Chr1	621641	621791	151
Chr1	621938	622076	139
Chr1	622310	622412	103
Chr1	622460	622632	173
Chr1	622729	622889	161
Chr1	622971	623129	159
Chr1	623132	623286	155
Chr1	623450	623594	145
Chr1	623783	623927	145
Chr1	623972	624226	255
Chr1	624455	624649	195
Chr1	625070	625212	143
Chr1	625342	625516	175
Chr1	625553	625653	101
Chr1	625887	626063	177
Chr1	626171	626313	143
Chr1	626336	626492	157
Chr1	626833	626959	127
Chr1	627198	627364	167
Chr1	627469	627625	157
Chr1	627946	628076	131
Chr1	628280	628424	145
Chr1	628502	628606	105
Chr1	628799	628905	107
Chr1	628982	629134	153
Chr1	629236	629368	133
Chr1	629538	629676	139
Chr1	629864	630002	139
Chr1	630175	630363	189
Chr1	630549	630693	145
Chr1	630848	630964	117
Chr1	631343	631479	137
Chr1	631654	631806	153
Chr1	631878	631992	115
Chr1	632071	632245	175
Chr1	632397	632547	151
Chr1	632616	632794	179
Chr1	632914	633060	147
Chr1	633207	633349	143
Chr1	633462	633572	111
Chr1	633698	633826	129
Chr1	633969	634079	111
Chr1	634103	634285	183
Chr1	634656	634834	179
Chr1	634920	635026	107
Chr1	635251	635373	123
Chr1	635488	635890	403
Chr1	635909	636043	135
Chr1	636194	636344	151
Chr1	636470	636743	274
Chr1	636890	637030	141
Chr1	637364	637508	145
Chr1	637575	637749	175
Chr1	637921	638073	153
Chr1	638184	638330	147
Chr1	638368	638524	157
Chr1	638766	638896	131
Chr1	638962	639094	133
Chr1	639240	639412	173
Chr1	639714	639852	139
Chr1	640307	640431	125
Chr1	640498	640620	123
Chr1	640890	641014	125
Chr1	641576	641730	155
Chr1	641745	641825	81
Chr1	641971	642125	155
Chr1	642401	642539	139
Chr1	642638	642770	133
Chr1	642893	642983	91
Chr1	643176	643306	131
Chr1	643370	643532	163
Chr1	643714	643868	155
Chr1	644088	644250	163
Chr1	644349	644505	157
Chr1	644575	644723	149
Chr1	644868	645018	151
Chr1	645145	645295	151
Chr1	645507	645635	129
Chr1	645916	646072	157
Chr1	646131	646279	149
Chr1	646350	646484	135
Chr1	646546	646688	143
Chr1	646834	646994	161
Chr1	647097	647215	119
Chr1	647638	647760	123
Chr1	647928	648096	169
Chr1	648356	648500	145
Chr1	648739	648865	127
Chr1	648984	649134	151
Chr1	649278	649434	157
Chr1	649566	649696	131
Chr1	650123	650253	131
Chr1	650601	650753	153
Chr1	650982	651096	115
Chr1	651317	651473	157
Chr1	651693	651849	157
[truncated: 352,910 more rows]
